# Supplementary material for: Zika Virus Infection of Human Iris Pigment Epithelial Cells
Source: Front Immunol. 2021 Apr 22;12:644153. doi: 10.3389/fimmu.2021.644153 (PMC8100333; doi:10.3389/fimmu.2021.644153)
Supplement: Supplementary Table 1 — Alignment Statistics. [file Table_1.xlsx]

## Sheet: Alignment rates ZIKV
Sample ID	Paired Reads	Paired reads aligned to Genome	% of reads aligned to genome	Paired reads aligned unambigiously to annotated genes	% of aligned reads which align unambigiously to annotated genes
Donor_1_UI	35349727	35141164	99.41	26683527	75.9324
Donor_1_ZIKV	26177364	21410466	81.79	15745391	73.5406
Donor_2_UI	27110228	26985521	99.54	19461042	72.1166
Donor_2_ZIKV	28425752	23974279	84.34	17476905	72.8986
Donor_3_UI	36747759	36564020	99.5	26377322	72.1401
Donor_3_ZIKV	26337151	24754288	93.99	17401993	70.2989
Donor_4_UI	36079767	35899368	99.5	26176414	72.9161
Donor_4_ZIKV	25694208	20144259	78.4	14576037	72.3583
Donor_5_UI	27254631	27118358	99.5	18938109	69.835
Donor_5_ZIKV	46917641	35221073	75.07	25713473	73.0059
Donor_6_UI	39922274	39710686	99.47	30740041	77.41
Donor_6_ZIKV	55231563	48968304	88.66	35298987	72.0854
Donor_7_UI	41403826	41171965	99.44	31286325	75.9894
Donor_7_ZIKV	27075041	25556131	94.39	17979608	70.3534
Donor_8_UI	29366128	29248663	99.6	20982281	71.7376
Donor_8_ZIKV	26650209	24350296	91.37	17708380	72.7235
Donor_9_UI	25325908	25201811	99.51	18492666	73.3783
Donor_9_ZIKV	24084785	21346345	88.63	15307720	71.7112
Donor_10_UI	28798504	28686190	99.61	21410818	74.6381
Donor_10_ZIKV	30428912	29427801	96.71	21870169	74.3181
Donor_11_UI	29059796	28931933	99.56	21746219	75.1634
Donor_11_ZIKV	27675679	25760522	93.08	19227618	74.6399
Donor_12_UI	28033226	27909880	99.56	21331645	76.4304
Donor_12_ZIKV	28821592	26559097	92.15	19897503	74.9178
Donor_13_UI	29606767	29488340	99.6	22332022	75.7317
Donor_13_ZIKV	34412741	31401626	91.25	21615477	68.8355
Donor_14_UI	51051080	50821350	99.55	38521333	75.7975
Donor_14_ZIKV	33157859	30249915	91.23	21798372	72.0609
Donor_15_UI	42884305	42682749	99.53	33224642	77.8409
Donor_15_ZIKV	29539655	28464412	96.36	19618658	68.9235
Donor_16_UI	30207783	30056744	99.5	21514543	71.5798
Donor_16_ZIKV	27187282	22119573	81.36	15884829	71.8135
Donor_17_UI	45774828	45555109	99.52	33413625	73.3477
Donor_17_ZIKV	28297648	26031006	91.99	18743811	72.0057
Donor_18_UI	26602978	26363551	99.1	19800656	75.1062
Donor_18_ZIKV	29681893	28939846	97.5	22241987	76.8559
Donor_19_UI	25454586	25317131	99.46	19296596	76.2195
Donor_19_ZIKV	29204600	27309221	93.51	20175834	73.8792
Donor_20_UI	35961609	35709878	99.3	27426137	76.8027
Donor_20_ZIKV	29096539	26076318	89.62	19649777	75.3549

## Sheet: Alignment rate and rRNA levels
Sample ID	HiSAT2 alignment rate to GRchm38 (%)	SortMeRNA estimate of Ribosomal RNA (%)	Kraken2 estimate of Human RNA (%)	Kraken2 estimate of Flavivirus RNA (%)	Kraken2 estimate of Mycoplasma RNA (%)
Donor_1_UI	99.41	3.41	99.55	0	0
Donor_1_ZIKV	81.79	0.48	82.05	17.71	0
Donor_2_UI	99.54	2.67	99.55	0	0
Donor_2_ZIKV	84.34	0.75	84.57	15.18	0
Donor_3_UI	99.5	1.05	99.66	0	0
Donor_3_ZIKV	93.99	2.21	93.93	5.54	0
Donor_4_UI	99.5	1.67	99.59	0	0
Donor_4_ZIKV	78.4	1.53	78.51	21.05	0
Donor_5_UI	99.5	1.69	99.53	0	0
Donor_5_ZIKV	75.07	0.73	75.36	24.39	0
Donor_6_UI	99.47	0.5	99.82	0	0
Donor_6_ZIKV	88.66	0.59	88.96	10.85	0
Donor_7_UI	99.44	0.45	99.82	0	0
Donor_7_ZIKV	94.39	2.07	94.44	5.08	0
Donor_8_UI	99.6	1.7	99.66	0	0
Donor_8_ZIKV	91.37	1.21	91.56	8.16	0
Donor_9_UI	99.51	1.2	99.68	0	0
Donor_9_ZIKV	88.63	1	88.92	10.81	0
Donor_10_UI	99.61	0.37	99.8	0	0
Donor_10_ZIKV	96.71	0.33	96.94	2.84	0
Donor_11_UI	99.56	0.36	99.8	0	0
Donor_11_ZIKV	93.08	0.41	93.36	6.4	0
Donor_12_UI	99.56	0.36	99.81	0	0
Donor_12_ZIKV	92.15	0.61	92.42	6.24	0
Donor_13_UI	99.6	0.3	99.82	0	0
Donor_13_ZIKV	91.25	4.19	90.65	8.2	0
Donor_14_UI	99.55	0.85	99.75	0	0
Donor_14_ZIKV	91.23	0.42	91.54	8.26	0
Donor_15_UI	99.53	0.86	99.79	0	0
Donor_15_ZIKV	96.36	4.32	96.06	3.11	0
Donor_16_UI	99.5	0.99	99.75	0	0
Donor_16_ZIKV	81.36	0.58	81.66	18.11	0
Donor_17_UI	99.52	0.48	99.81	0	0
Donor_17_ZIKV	91.99	0.51	92.3	7.5	0
Donor_18_UI	99.1	0.96	99.34	0	0
Donor_18_ZIKV	97.5	0.46	97.76	2	0
Donor_19_UI	99.46	0.43	99.8	0	0
Donor_19_ZIKV	93.51	0.64	93.83	5.94	0
Donor_20_UI	99.3	0.5	99.85	0	0
Donor_20_ZIKV	89.62	0.41	89.91	9.88	0
