# Supplementary material for: Zika Virus Infection of Human Iris Pigment Epithelial Cells
Source: Front Immunol. 2021 Apr 22;12:644153. doi: 10.3389/fimmu.2021.644153 (PMC8100333; doi:10.3389/fimmu.2021.644153)
Supplement: Supplementary Table 2 — Differential Expression Analysis. [file Table_2.xlsx]

## Sheet: Sheet1
Ensembl gene ID	Gene_symbol	Description	log2 Fold Change	log2 Count Per Million	P-Value	FDR
ENSG00000171855	IFNB1	interferon beta 1 [Source:HGNC Symbol;Acc:HGNC:5434]	9.81005	2.59417	0	0
ENSG00000138035	PNPT1	polyribonucleotide nucleotidyltransferase 1 [Source:HGNC Symbol;Acc:HGNC:23166]	2.24183	6.75603	2.11153e-294	1.60983e-290
ENSG00000002549	LAP3	leucine aminopeptidase 3 [Source:HGNC Symbol;Acc:HGNC:18449]	2.18057	7.5633	7.95748e-244	4.04452e-240
ENSG00000124201	ZNFX1	zinc finger NFX1-type containing 1 [Source:HGNC Symbol;Acc:HGNC:29271]	2.10761	8.17103	6.20076e-236	2.36373e-232
ENSG00000173821	RNF213	ring finger protein 213 [Source:HGNC Symbol;Acc:HGNC:14539]	2.35102	9.70871	4.65302e-228	1.41898e-224
ENSG00000182393	IFNL1	interferon lambda 1 [Source:HGNC Symbol;Acc:HGNC:18363]	9.29534	0.829251	1.22838e-219	3.12173e-216
ENSG00000114127	XRN1	5'-3' exoribonuclease 1 [Source:HGNC Symbol;Acc:HGNC:30654]	1.4999	6.48167	1.49011e-207	3.24588e-204
ENSG00000068079	IFI35	interferon induced protein 35 [Source:HGNC Symbol;Acc:HGNC:5399]	2.9219	6.0747	1.4866e-202	2.83346e-199
ENSG00000130775	THEMIS2	thymocyte selection associated family member 2 [Source:HGNC Symbol;Acc:HGNC:16839]	3.78947	4.2068	5.871e-200	9.94678e-197
ENSG00000117228	GBP1	guanylate binding protein 1 [Source:HGNC Symbol;Acc:HGNC:4182]	2.37437	7.79602	7.79575e-196	1.1887e-192
ENSG00000102921	N4BP1	NEDD4 binding protein 1 [Source:HGNC Symbol;Acc:HGNC:29850]	1.29942	5.61299	2.94304e-184	4.07959e-181
ENSG00000188313	PLSCR1	phospholipid scramblase 1 [Source:HGNC Symbol;Acc:HGNC:9092]	2.49126	6.69431	9.28204e-178	1.17944e-174
ENSG00000196684	HSH2D	hematopoietic SH2 domain containing [Source:HGNC Symbol;Acc:HGNC:24920]	8.06202	0.307297	6.57837e-177	7.71592e-174
ENSG00000221963	APOL6	apolipoprotein L6 [Source:HGNC Symbol;Acc:HGNC:14870]	2.30153	7.35838	3.61934e-165	3.94198e-162
ENSG00000132256	TRIM5	tripartite motif containing 5 [Source:HGNC Symbol;Acc:HGNC:16276]	1.5558	5.96957	7.66249e-164	7.78917e-161
ENSG00000181381	DDX60L	DExD/H-box 60 like [Source:HGNC Symbol;Acc:HGNC:26429]	3.54478	7.67178	1.13673e-163	1.08331e-160
ENSG00000172183	ISG20	interferon stimulated exonuclease gene 20 [Source:HGNC Symbol;Acc:HGNC:6130]	5.33982	4.33266	1.75372e-161	1.57298e-158
ENSG00000196116	TDRD7	tudor domain containing 7 [Source:HGNC Symbol;Acc:HGNC:30831]	2.64449	5.70765	6.12448e-159	5.18812e-156
ENSG00000168394	TAP1	transporter 1, ATP binding cassette subfamily B member [Source:HGNC Symbol;Acc:HGNC:43]	2.48832	7.22289	5.22487e-158	4.1931e-155
ENSG00000225492	GBP1P1	guanylate binding protein 1 pseudogene 1 [Source:HGNC Symbol;Acc:HGNC:39561]	4.93496	2.85772	2.9634e-155	2.25929e-152
ENSG00000115415	STAT1	signal transducer and activator of transcription 1 [Source:HGNC Symbol;Acc:HGNC:11362]	2.75647	9.17256	7.16159e-154	5.19999e-151
ENSG00000119922	IFIT2	interferon induced protein with tetratricopeptide repeats 2 [Source:HGNC Symbol;Acc:HGNC:5409]	6.58262	9.30011	1.06719e-152	7.39658e-150
ENSG00000163644	PPM1K	protein phosphatase, Mg2+/Mn2+ dependent 1K [Source:HGNC Symbol;Acc:HGNC:25415]	2.159	5.14395	5.32117e-152	3.52771e-149
ENSG00000120217	CD274	CD274 molecule [Source:HGNC Symbol;Acc:HGNC:17635]	2.92229	4.34991	4.31373e-149	2.74065e-146
ENSG00000123609	NMI	N-myc and STAT interactor [Source:HGNC Symbol;Acc:HGNC:7854]	2.11169	4.76168	1.32226e-148	8.06474e-146
ENSG00000130589	HELZ2	helicase with zinc finger 2 [Source:HGNC Symbol;Acc:HGNC:30021]	3.26882	7.57566	2.89215e-148	1.69614e-145
ENSG00000197110	IFNL3	interferon lambda 3 [Source:HGNC Symbol;Acc:HGNC:18365]	7.9954	0.0201811	5.73761e-147	3.24026e-144
ENSG00000155918	RAET1L	retinoic acid early transcript 1L [Source:HGNC Symbol;Acc:HGNC:16798]	6.90126	0.499002	7.87117e-147	4.28642e-144
ENSG00000132109	TRIM21	tripartite motif containing 21 [Source:HGNC Symbol;Acc:HGNC:11312]	2.15109	5.7955	7.46108e-146	3.92299e-143
ENSG00000110446	SLC15A3	solute carrier family 15 member 3 [Source:HGNC Symbol;Acc:HGNC:18068]	3.38364	4.117	1.02569e-144	5.21323e-142
ENSG00000136514	RTP4	receptor transporter protein 4 [Source:HGNC Symbol;Acc:HGNC:23992]	4.95484	3.83855	1.10446e-144	5.4325e-142
ENSG00000155629	PIK3AP1	phosphoinositide-3-kinase adaptor protein 1 [Source:HGNC Symbol;Acc:HGNC:30034]	4.50501	1.80261	1.34545e-143	6.41107e-141
ENSG00000100226	GTPBP1	GTP binding protein 1 [Source:HGNC Symbol;Acc:HGNC:4669]	1.31972	5.99576	7.11183e-142	3.28609e-139
ENSG00000140105	WARS1	tryptophanyl-tRNA synthetase 1 [Source:HGNC Symbol;Acc:HGNC:12729]	2.02374	8.44256	1.79804e-140	8.06369e-138
ENSG00000025708	TYMP	thymidine phosphorylase [Source:HGNC Symbol;Acc:HGNC:3148]	2.80832	6.04251	2.38856e-140	1.04059e-137
ENSG00000237276	ANO7L1	anoctamin 7 like 1 (pseudogene) [Source:HGNC Symbol;Acc:HGNC:32248]	3.22057	1.06806	1.26336e-137	5.35102e-135
ENSG00000152689	RASGRP3	RAS guanyl releasing protein 3 [Source:HGNC Symbol;Acc:HGNC:14545]	3.77644	2.62466	1.5241e-135	6.28095e-133
ENSG00000182179	UBA7	ubiquitin like modifier activating enzyme 7 [Source:HGNC Symbol;Acc:HGNC:12471]	1.96054	6.22876	2.69732e-134	1.08233e-131
ENSG00000121060	TRIM25	tripartite motif containing 25 [Source:HGNC Symbol;Acc:HGNC:12932]	2.14962	6.62791	2.08892e-133	8.16714e-131
ENSG00000205413	SAMD9	sterile alpha motif domain containing 9 [Source:HGNC Symbol;Acc:HGNC:1348]	3.05386	7.52371	5.82718e-133	2.22132e-130
ENSG00000134716	CYP2J2	cytochrome P450 family 2 subfamily J member 2 [Source:HGNC Symbol;Acc:HGNC:2634]	2.59321	2.6948	1.54812e-132	5.7575e-130
ENSG00000067066	SP100	SP100 nuclear antigen [Source:HGNC Symbol;Acc:HGNC:11206]	1.52581	7.42998	7.49104e-132	2.7196e-129
ENSG00000105402	NAPA	NSF attachment protein alpha [Source:HGNC Symbol;Acc:HGNC:7641]	1.05153	5.5735	1.21094e-131	4.29404e-129
ENSG00000173786	CNP	2',3'-cyclic nucleotide 3' phosphodiesterase [Source:HGNC Symbol;Acc:HGNC:2158]	1.3215	7.18902	1.8026e-130	6.24681e-128
ENSG00000133101	CCNA1	cyclin A1 [Source:HGNC Symbol;Acc:HGNC:1577]	2.89251	4.79057	2.52718e-130	8.5632e-128
ENSG00000010030	ETV7	ETS variant transcription factor 7 [Source:HGNC Symbol;Acc:HGNC:18160]	5.01695	3.20205	5.87883e-130	1.9487e-127
ENSG00000177989	ODF3B	outer dense fiber of sperm tails 3B [Source:HGNC Symbol;Acc:HGNC:34388]	2.72559	2.91083	4.55517e-129	1.47781e-126
ENSG00000140464	PML	promyelocytic leukemia [Source:HGNC Symbol;Acc:HGNC:9113]	1.64846	6.74967	3.6179e-127	1.14929e-124
ENSG00000239713	APOBEC3G	apolipoprotein B mRNA editing enzyme catalytic subunit 3G [Source:HGNC Symbol;Acc:HGNC:17357]	2.44098	4.56928	1.11346e-124	3.46492e-122
ENSG00000128284	APOL3	apolipoprotein L3 [Source:HGNC Symbol;Acc:HGNC:14868]	2.39115	4.47765	1.66506e-123	5.07778e-121
ENSG00000185880	TRIM69	tripartite motif containing 69 [Source:HGNC Symbol;Acc:HGNC:17857]	1.90831	5.3442	1.74916e-122	5.22965e-120
ENSG00000168404	MLKL	mixed lineage kinase domain like pseudokinase [Source:HGNC Symbol;Acc:HGNC:26617]	1.26766	5.52579	1.78722e-122	5.24068e-120
ENSG00000160710	ADAR	adenosine deaminase RNA specific [Source:HGNC Symbol;Acc:HGNC:225]	1.19546	8.70555	7.17602e-121	2.06453e-118
ENSG00000166889	PATL1	PAT1 homolog 1, processing body mRNA decay factor [Source:HGNC Symbol;Acc:HGNC:26721]	1.09872	5.02073	9.63006e-121	2.71924e-118
ENSG00000105559	PLEKHA4	pleckstrin homology domain containing A4 [Source:HGNC Symbol;Acc:HGNC:14339]	2.39755	5.43346	3.12296e-120	8.65799e-118
ENSG00000249934	NCOA4P2	nuclear receptor coactivator 4 pseudogene 2 [Source:HGNC Symbol;Acc:HGNC:52403]	7.93281	-0.530324	2.59848e-119	7.07528e-117
ENSG00000137198	GMPR	guanosine monophosphate reductase [Source:HGNC Symbol;Acc:HGNC:4376]	3.56705	4.84149	5.80409e-119	1.55264e-116
ENSG00000237927	AL078604.2	novel transcript	6.14515	-0.165659	5.98327e-118	1.57298e-115
ENSG00000168062	BATF2	basic leucine zipper ATF-like transcription factor 2 [Source:HGNC Symbol;Acc:HGNC:25163]	4.74085	4.78324	2.96234e-117	7.65589e-115
ENSG00000173193	PARP14	poly(ADP-ribose) polymerase family member 14 [Source:HGNC Symbol;Acc:HGNC:29232]	2.74788	8.75895	1.02806e-116	2.61265e-114
ENSG00000185507	IRF7	interferon regulatory factor 7 [Source:HGNC Symbol;Acc:HGNC:6122]	3.38574	5.41022	2.09915e-116	5.24718e-114
ENSG00000175197	DDIT3	DNA damage inducible transcript 3 [Source:HGNC Symbol;Acc:HGNC:2726]	1.933	3.9102	2.93959e-116	7.2295e-114
ENSG00000156587	UBE2L6	ubiquitin conjugating enzyme E2 L6 [Source:HGNC Symbol;Acc:HGNC:12490]	1.92897	7.13503	4.52411e-116	1.09498e-113
ENSG00000122643	NT5C3A	5'-nucleotidase, cytosolic IIIA [Source:HGNC Symbol;Acc:HGNC:17820]	2.67835	5.17831	4.84026e-116	1.15319e-113
ENSG00000116514	RNF19B	ring finger protein 19B [Source:HGNC Symbol;Acc:HGNC:26886]	1.49163	4.53917	6.50593e-116	1.52619e-113
ENSG00000154451	GBP5	guanylate binding protein 5 [Source:HGNC Symbol;Acc:HGNC:19895]	6.45094	2.2056	9.93149e-116	2.29447e-113
ENSG00000124256	ZBP1	Z-DNA binding protein 1 [Source:HGNC Symbol;Acc:HGNC:16176]	7.57916	-0.428238	3.85335e-115	8.76954e-113
ENSG00000163840	DTX3L	deltex E3 ubiquitin ligase 3L [Source:HGNC Symbol;Acc:HGNC:30323]	1.84243	7.29447	1.16888e-113	2.62103e-111
ENSG00000116663	FBXO6	F-box protein 6 [Source:HGNC Symbol;Acc:HGNC:13585]	2.05073	3.37338	2.35439e-113	5.20285e-111
ENSG00000106785	TRIM14	tripartite motif containing 14 [Source:HGNC Symbol;Acc:HGNC:16283]	1.96879	5.87914	2.44973e-112	5.33621e-110
ENSG00000137842	TMEM62	transmembrane protein 62 [Source:HGNC Symbol;Acc:HGNC:26269]	1.60797	4.4455	5.9745e-112	1.28309e-109
ENSG00000130813	SHFL	shiftless antiviral inhibitor of ribosomal frameshifting [Source:HGNC Symbol;Acc:HGNC:25649]	2.09471	5.13435	1.15799e-111	2.45236e-109
ENSG00000183709	IFNL2	interferon lambda 2 [Source:HGNC Symbol;Acc:HGNC:18364]	7.84045	-0.557485	5.70091e-111	1.19079e-108
ENSG00000159314	ARHGAP27	Rho GTPase activating protein 27 [Source:HGNC Symbol;Acc:HGNC:31813]	2.2909	3.48399	1.5325e-108	3.15779e-106
ENSG00000171860	C3AR1	complement C3a receptor 1 [Source:HGNC Symbol;Acc:HGNC:1319]	2.37586	3.50923	1.59473e-108	3.24218e-106
ENSG00000140853	NLRC5	NLR family CARD domain containing 5 [Source:HGNC Symbol;Acc:HGNC:29933]	1.78676	5.86419	2.62552e-108	5.26761e-106
ENSG00000214872	SMTNL1	smoothelin like 1 [Source:HGNC Symbol;Acc:HGNC:32394]	3.31177	1.26166	1.64021e-107	3.24804e-105
ENSG00000170581	STAT2	signal transducer and activator of transcription 2 [Source:HGNC Symbol;Acc:HGNC:11363]	1.84433	8.30939	1.84855e-107	3.61369e-105
ENSG00000107201	DDX58	DExD/H-box helicase 58 [Source:HGNC Symbol;Acc:HGNC:19102]	4.14281	8.56552	6.86311e-107	1.32467e-104
ENSG00000115267	IFIH1	interferon induced with helicase C domain 1 [Source:HGNC Symbol;Acc:HGNC:18873]	4.50796	7.01268	7.75869e-107	1.47881e-104
ENSG00000132274	TRIM22	tripartite motif containing 22 [Source:HGNC Symbol;Acc:HGNC:16379]	1.78299	7.8096	4.00456e-106	7.53846e-104
ENSG00000059378	PARP12	poly(ADP-ribose) polymerase family member 12 [Source:HGNC Symbol;Acc:HGNC:21919]	2.24908	6.12854	1.60922e-104	2.99236e-102
ENSG00000077522	ACTN2	actinin alpha 2 [Source:HGNC Symbol;Acc:HGNC:164]	4.22661	1.13738	4.85849e-104	8.92557e-102
ENSG00000164342	TLR3	toll like receptor 3 [Source:HGNC Symbol;Acc:HGNC:11849]	2.40799	5.55092	9.01922e-104	1.6372e-101
ENSG00000134470	IL15RA	interleukin 15 receptor subunit alpha [Source:HGNC Symbol;Acc:HGNC:5978]	1.42721	4.29899	3.56994e-103	6.40405e-101
ENSG00000144655	CSRNP1	cysteine and serine rich nuclear protein 1 [Source:HGNC Symbol;Acc:HGNC:14300]	1.44836	4.83077	5.12154e-103	9.08061e-101
ENSG00000225101	OR52K3P	olfactory receptor family 52 subfamily K member 3 pseudogene [Source:HGNC Symbol;Acc:HGNC:15224]	6.23341	-0.676278	1.14365e-101	2.00442e-99
ENSG00000138755	CXCL9	C-X-C motif chemokine ligand 9 [Source:HGNC Symbol;Acc:HGNC:7098]	7.16651	-0.721027	7.61398e-101	1.3193e-98
ENSG00000180628	PCGF5	polycomb group ring finger 5 [Source:HGNC Symbol;Acc:HGNC:28264]	1.41337	5.48236	8.02629e-99	1.37511e-96
ENSG00000198019	FCGR1B	Fc fragment of IgG receptor Ib [Source:HGNC Symbol;Acc:HGNC:3614]	6.24313	-0.678833	8.6923e-99	1.47267e-96
ENSG00000101347	SAMHD1	SAM and HD domain containing deoxynucleoside triphosphate triphosphohydrolase 1 [Source:HGNC Symbol;Acc:HGNC:15925]	2.33477	7.66113	8.86919e-99	1.48612e-96
ENSG00000125826	RBCK1	RANBP2-type and C3HC4-type zinc finger containing 1 [Source:HGNC Symbol;Acc:HGNC:15864]	1.11682	6.34758	1.19076e-98	1.97356e-96
ENSG00000135899	SP110	SP110 nuclear body protein [Source:HGNC Symbol;Acc:HGNC:5401]	1.98065	5.96825	2.8777e-98	4.71819e-96
ENSG00000116194	ANGPTL1	angiopoietin like 1 [Source:HGNC Symbol;Acc:HGNC:489]	2.50737	4.28549	4.62487e-98	7.50212e-96
ENSG00000177409	SAMD9L	sterile alpha motif domain containing 9 like [Source:HGNC Symbol;Acc:HGNC:1349]	2.89867	7.84101	1.56384e-96	2.48391e-94
ENSG00000128335	APOL2	apolipoprotein L2 [Source:HGNC Symbol;Acc:HGNC:619]	1.59222	6.74814	1.13417e-95	1.78287e-93
ENSG00000060491	OGFR	opioid growth factor receptor [Source:HGNC Symbol;Acc:HGNC:15768]	1.28788	5.89267	1.93081e-95	3.00419e-93
ENSG00000108771	DHX58	DExH-box helicase 58 [Source:HGNC Symbol;Acc:HGNC:29517]	2.97715	5.60051	3.65198e-95	5.62479e-93
ENSG00000204592	HLA-E	major histocompatibility complex, class I, E [Source:HGNC Symbol;Acc:HGNC:4962]	1.28551	8.04144	1.84007e-94	2.77796e-92
ENSG00000136147	PHF11	PHD finger protein 11 [Source:HGNC Symbol;Acc:HGNC:17024]	1.07692	4.64087	2.52933e-94	3.7811e-92
ENSG00000141664	ZCCHC2	zinc finger CCHC-type containing 2 [Source:HGNC Symbol;Acc:HGNC:22916]	1.44165	4.51464	9.62034e-94	1.42418e-91
ENSG00000141574	SECTM1	secreted and transmembrane 1 [Source:HGNC Symbol;Acc:HGNC:10707]	5.29467	4.46398	3.68536e-91	5.4033e-89
ENSG00000152778	IFIT5	interferon induced protein with tetratricopeptide repeats 5 [Source:HGNC Symbol;Acc:HGNC:13328]	1.72911	6.19524	6.86721e-91	9.97249e-89
ENSG00000137752	CASP1	caspase 1 [Source:HGNC Symbol;Acc:HGNC:1499]	1.92348	4.57664	9.34678e-91	1.34453e-88
ENSG00000079385	CEACAM1	CEA cell adhesion molecule 1 [Source:HGNC Symbol;Acc:HGNC:1814]	3.05077	1.83651	1.00686e-90	1.43482e-88
ENSG00000204267	TAP2	transporter 2, ATP binding cassette subfamily B member [Source:HGNC Symbol;Acc:HGNC:44]	1.35705	5.24053	1.42588e-90	2.01313e-88
ENSG00000205045	SLFN12L	schlafen family member 12 like [Source:HGNC Symbol;Acc:HGNC:33920]	5.14342	1.05216	1.60698e-90	2.24801e-88
ENSG00000220875	H3C9P	H3 clustered histone 9, pseudogene [Source:HGNC Symbol;Acc:HGNC:18982]	5.08075	-0.359652	1.71187e-90	2.37297e-88
ENSG00000273237	#N/A	#N/A	3.14843	0.551832	3.92344e-87	5.34148e-85
ENSG00000184979	USP18	ubiquitin specific peptidase 18 [Source:HGNC Symbol;Acc:HGNC:12616]	4.63269	5.71963	7.61335e-87	1.02733e-84
ENSG00000155287	SLC25A28	solute carrier family 25 member 28 [Source:HGNC Symbol;Acc:HGNC:23472]	1.47876	5.05935	8.95226e-87	1.1974e-84
ENSG00000163659	TIPARP	TCDD inducible poly(ADP-ribose) polymerase [Source:HGNC Symbol;Acc:HGNC:23696]	1.20735	5.73202	1.78632e-86	2.3685e-84
ENSG00000182957	SPATA13	spermatogenesis associated 13 [Source:HGNC Symbol;Acc:HGNC:23222]	1.63221	3.9254	2.90902e-85	3.79117e-83
ENSG00000144596	GRIP2	glutamate receptor interacting protein 2 [Source:HGNC Symbol;Acc:HGNC:23841]	3.49099	0.969912	3.80166e-85	4.91252e-83
ENSG00000119917	IFIT3	interferon induced protein with tetratricopeptide repeats 3 [Source:HGNC Symbol;Acc:HGNC:5411]	5.32587	9.07949	6.96997e-85	8.93093e-83
ENSG00000102524	TNFSF13B	TNF superfamily member 13b [Source:HGNC Symbol;Acc:HGNC:11929]	4.91691	4.14277	2.75784e-83	3.5043e-81
ENSG00000187608	ISG15	ISG15 ubiquitin like modifier [Source:HGNC Symbol;Acc:HGNC:4053]	5.13553	8.302	4.33336e-83	5.46075e-81
ENSG00000124226	RNF114	ring finger protein 114 [Source:HGNC Symbol;Acc:HGNC:13094]	1.32741	6.33066	2.85299e-82	3.56577e-80
ENSG00000155363	MOV10	Mov10 RISC complex RNA helicase [Source:HGNC Symbol;Acc:HGNC:7200]	1.1252	6.55349	4.17578e-82	5.17661e-80
ENSG00000204264	PSMB8	proteasome 20S subunit beta 8 [Source:HGNC Symbol;Acc:HGNC:9545]	1.45952	6.14451	1.23482e-81	1.51843e-79
ENSG00000123240	OPTN	optineurin [Source:HGNC Symbol;Acc:HGNC:17142]	1.11923	6.81953	1.35411e-81	1.6518e-79
ENSG00000162654	GBP4	guanylate binding protein 4 [Source:HGNC Symbol;Acc:HGNC:20480]	5.46638	5.39085	3.44585e-80	4.17002e-78
ENSG00000120539	MASTL	microtubule associated serine/threonine kinase like [Source:HGNC Symbol;Acc:HGNC:19042]	1.35164	5.20975	8.93577e-80	1.07285e-77
ENSG00000178685	PARP10	poly(ADP-ribose) polymerase family member 10 [Source:HGNC Symbol;Acc:HGNC:25895]	2.16896	6.28727	9.17534e-80	1.09301e-77
ENSG00000146859	TMEM140	transmembrane protein 140 [Source:HGNC Symbol;Acc:HGNC:21870]	1.74977	4.09061	1.73279e-79	2.04818e-77
ENSG00000138670	RASGEF1B	RasGEF domain family member 1B [Source:HGNC Symbol;Acc:HGNC:24881]	2.11629	1.64578	4.45601e-79	5.22655e-77
ENSG00000121101	TEX14	testis expressed 14, intercellular bridge forming factor [Source:HGNC Symbol;Acc:HGNC:11737]	4.11446	-0.0351244	6.20279e-79	7.21986e-77
ENSG00000100346	CACNA1I	calcium voltage-gated channel subunit alpha1 I [Source:HGNC Symbol;Acc:HGNC:1396]	5.29016	-0.195515	5.07078e-78	5.81348e-76
ENSG00000269720	CCDC194	coiled-coil domain containing 194 [Source:HGNC Symbol;Acc:HGNC:53438]	5.19141	-0.146941	7.1552e-78	8.14197e-76
ENSG00000096968	JAK2	Janus kinase 2 [Source:HGNC Symbol;Acc:HGNC:6192]	1.26304	5.39355	1.19928e-77	1.34461e-75
ENSG00000006210	CX3CL1	C-X3-C motif chemokine ligand 1 [Source:HGNC Symbol;Acc:HGNC:10647]	4.23004	0.671462	2.10476e-77	2.34258e-75
ENSG00000043143	JADE2	jade family PHD finger 2 [Source:HGNC Symbol;Acc:HGNC:22984]	1.01685	6.00572	2.23354e-77	2.46789e-75
ENSG00000137628	DDX60	DExD/H-box helicase 60 [Source:HGNC Symbol;Acc:HGNC:25942]	3.32453	7.02326	6.91899e-77	7.58998e-75
ENSG00000110057	UNC93B1	unc-93 homolog B1, TLR signaling regulator [Source:HGNC Symbol;Acc:HGNC:13481]	1.79572	5.23127	1.27949e-76	1.39355e-74
ENSG00000204642	HLA-F	major histocompatibility complex, class I, F [Source:HGNC Symbol;Acc:HGNC:4963]	2.42916	4.26309	6.77698e-76	7.22625e-74
ENSG00000204138	PHACTR4	phosphatase and actin regulator 4 [Source:HGNC Symbol;Acc:HGNC:25793]	1.33757	5.45991	7.45837e-76	7.89758e-74
ENSG00000165731	RET	ret proto-oncogene [Source:HGNC Symbol;Acc:HGNC:9967]	4.03185	1.84253	5.15961e-75	5.42578e-73
ENSG00000243649	CFB	complement factor B [Source:HGNC Symbol;Acc:HGNC:1037]	2.06182	3.17165	2.3265e-73	2.41323e-71
ENSG00000233705	SLC26A4-AS1	SLC26A4 antisense RNA 1 [Source:HGNC Symbol;Acc:HGNC:22385]	2.72335	0.253625	2.27362e-72	2.34244e-70
ENSG00000155158	TTC39B	tetratricopeptide repeat domain 39B [Source:HGNC Symbol;Acc:HGNC:23704]	1.05928	4.653	4.46914e-72	4.54303e-70
ENSG00000125347	IRF1	interferon regulatory factor 1 [Source:HGNC Symbol;Acc:HGNC:6116]	2.19337	5.53765	8.76375e-72	8.84964e-70
ENSG00000138496	PARP9	poly(ADP-ribose) polymerase family member 9 [Source:HGNC Symbol;Acc:HGNC:24118]	2.18867	7.48079	2.27659e-71	2.28378e-69
ENSG00000165806	CASP7	caspase 7 [Source:HGNC Symbol;Acc:HGNC:1508]	1.01944	5.182	8.0136e-71	7.98636e-69
ENSG00000131979	GCH1	GTP cyclohydrolase 1 [Source:HGNC Symbol;Acc:HGNC:4193]	1.65182	4.6908	1.07361e-70	1.06302e-68
ENSG00000104951	IL4I1	interleukin 4 induced 1 [Source:HGNC Symbol;Acc:HGNC:19094]	4.36287	-0.00310563	1.49469e-70	1.47039e-68
ENSG00000162645	GBP2	guanylate binding protein 2 [Source:HGNC Symbol;Acc:HGNC:4183]	1.26647	5.88675	2.98437e-70	2.91703e-68
ENSG00000013374	NUB1	negative regulator of ubiquitin like proteins 1 [Source:HGNC Symbol;Acc:HGNC:17623]	1.18302	6.18588	1.1855e-69	1.15137e-67
ENSG00000263069	RNF213-AS1	RNF213 antisense RNA 1 [Source:HGNC Symbol;Acc:HGNC:54402]	2.64885	1.74799	7.19981e-69	6.94827e-67
ENSG00000168310	IRF2	interferon regulatory factor 2 [Source:HGNC Symbol;Acc:HGNC:6117]	1.00038	4.66174	2.87819e-68	2.74291e-66
ENSG00000138646	HERC5	HECT and RLD domain containing E3 ubiquitin protein ligase 5 [Source:HGNC Symbol;Acc:HGNC:24368]	6.17305	5.50623	4.66874e-68	4.42167e-66
ENSG00000134326	CMPK2	cytidine/uridine monophosphate kinase 2 [Source:HGNC Symbol;Acc:HGNC:27015]	5.62985	6.56279	2.01687e-67	1.8867e-65
ENSG00000123610	TNFAIP6	TNF alpha induced protein 6 [Source:HGNC Symbol;Acc:HGNC:11898]	1.12087	3.79405	3.08179e-67	2.86531e-65
ENSG00000197536	IRF1-AS1	IRF1 antisense RNA 1 [Source:HGNC Symbol;Acc:HGNC:33838]	1.94085	3.49786	1.46066e-66	1.34169e-64
ENSG00000258581	AL157871.3	NADH dehydrogenase (ubiquinone) 1 beta subcomplex, 3, 12kDa (NDUFB3) pseudogene	2.72157	0.0764046	1.61401e-65	1.47368e-63
ENSG00000137965	IFI44	interferon induced protein 44 [Source:HGNC Symbol;Acc:HGNC:16938]	2.79919	7.11199	9.27782e-65	8.42073e-63
ENSG00000133401	PDZD2	PDZ domain containing 2 [Source:HGNC Symbol;Acc:HGNC:18486]	1.9209	3.25709	1.46851e-64	1.32496e-62
ENSG00000120526	NUDCD1	NudC domain containing 1 [Source:HGNC Symbol;Acc:HGNC:24306]	1.00447	5.70446	4.06235e-64	3.64369e-62
ENSG00000111912	NCOA7	nuclear receptor coactivator 7 [Source:HGNC Symbol;Acc:HGNC:21081]	1.32307	6.27844	6.92172e-64	6.17207e-62
ENSG00000174136	RGMB	repulsive guidance molecule BMP co-receptor b [Source:HGNC Symbol;Acc:HGNC:26896]	1.13845	5.13833	9.5087e-64	8.33268e-62
ENSG00000238025	ZDHHC4P1	zinc finger DHHC-type containing 4 pseudogene 1 [Source:HGNC Symbol;Acc:HGNC:39443]	3.52909	0.591014	1.10029e-63	9.58695e-62
ENSG00000133328	PLAAT2	phospholipase A and acyltransferase 2 [Source:HGNC Symbol;Acc:HGNC:17824]	4.18564	0.283749	1.32883e-63	1.15125e-61
ENSG00000169660	HEXD	hexosaminidase D [Source:HGNC Symbol;Acc:HGNC:26307]	1.18958	3.27731	2.52684e-63	2.16456e-61
ENSG00000183486	MX2	MX dynamin like GTPase 2 [Source:HGNC Symbol;Acc:HGNC:7533]	5.82919	6.0807	2.60082e-62	2.20318e-60
ENSG00000065060	UHRF1BP1	UHRF1 binding protein 1 [Source:HGNC Symbol;Acc:HGNC:21216]	1.02067	5.1472	3.05869e-62	2.57673e-60
ENSG00000185745	IFIT1	interferon induced protein with tetratricopeptide repeats 1 [Source:HGNC Symbol;Acc:HGNC:5407]	5.92127	9.47515	8.37435e-62	7.01605e-60
ENSG00000162772	ATF3	activating transcription factor 3 [Source:HGNC Symbol;Acc:HGNC:785]	6.00499	4.31121	3.02971e-61	2.52443e-59
ENSG00000258521	AL157871.2	novel transcript, antisense to WARS	2.73423	0.566148	6.48228e-61	5.3428e-59
ENSG00000188290	HES4	hes family bHLH transcription factor 4 [Source:HGNC Symbol;Acc:HGNC:24149]	3.30779	2.35355	7.37227e-61	6.04367e-59
ENSG00000135114	OASL	2'-5'-oligoadenylate synthetase like [Source:HGNC Symbol;Acc:HGNC:8090]	6.18343	7.12303	7.68769e-61	6.26855e-59
ENSG00000184611	KCNH7	potassium voltage-gated channel subfamily H member 7 [Source:HGNC Symbol;Acc:HGNC:18863]	4.98009	0.220863	1.339e-60	1.07458e-58
ENSG00000072121	ZFYVE26	zinc finger FYVE-type containing 26 [Source:HGNC Symbol;Acc:HGNC:20761]	1.0578	6.40082	1.65096e-60	1.318e-58
ENSG00000135406	PRPH	peripherin [Source:HGNC Symbol;Acc:HGNC:9461]	2.05366	1.1559	1.97919e-60	1.57181e-58
ENSG00000111331	OAS3	2'-5'-oligoadenylate synthetase 3 [Source:HGNC Symbol;Acc:HGNC:8088]	4.33266	8.31761	2.48084e-60	1.95999e-58
ENSG00000226950	DANCR	differentiation antagonizing non-protein coding RNA [Source:HGNC Symbol;Acc:HGNC:28964]	-1.09395	3.9405	6.82544e-60	5.3448e-58
ENSG00000121858	TNFSF10	TNF superfamily member 10 [Source:HGNC Symbol;Acc:HGNC:11925]	3.57589	6.35006	8.1698e-60	6.35577e-58
ENSG00000026950	BTN3A1	butyrophilin subfamily 3 member A1 [Source:HGNC Symbol;Acc:HGNC:1138]	1.02636	5.07988	8.85386e-60	6.85298e-58
ENSG00000132530	XAF1	XIAP associated factor 1 [Source:HGNC Symbol;Acc:HGNC:30932]	3.43215	4.80722	2.05534e-59	1.58282e-57
ENSG00000229677	AC018644.1	ribosomal protein L17 (RPL17) pseudogene	2.58632	-0.0984857	3.39706e-59	2.60294e-57
ENSG00000100342	APOL1	apolipoprotein L1 [Source:HGNC Symbol;Acc:HGNC:618]	2.00856	5.12135	4.95275e-59	3.77597e-57
ENSG00000235750	KIAA0040	KIAA0040 [Source:HGNC Symbol;Acc:HGNC:28950]	2.44239	0.633112	3.58062e-58	2.71628e-56
ENSG00000117226	GBP3	guanylate binding protein 3 [Source:HGNC Symbol;Acc:HGNC:4184]	1.17991	6.39777	5.42598e-58	4.09581e-56
ENSG00000003400	CASP10	caspase 10 [Source:HGNC Symbol;Acc:HGNC:1500]	1.43442	3.5496	1.26546e-57	9.50527e-56
ENSG00000246763	RGMB-AS1	RGMB antisense RNA 1 [Source:HGNC Symbol;Acc:HGNC:48666]	1.3431	3.19326	3.20471e-57	2.38368e-55
ENSG00000240065	PSMB9	proteasome 20S subunit beta 9 [Source:HGNC Symbol;Acc:HGNC:9546]	2.17471	5.08815	6.23256e-57	4.6133e-55
ENSG00000229474	PATL2	PAT1 homolog 2 [Source:HGNC Symbol;Acc:HGNC:33630]	3.17122	1.17062	1.6011e-56	1.17373e-54
ENSG00000180616	SSTR2	somatostatin receptor 2 [Source:HGNC Symbol;Acc:HGNC:11331]	3.17629	1.04323	4.87419e-56	3.55606e-54
ENSG00000198857	HSD3BP5	hydroxy-delta-5-steroid dehydrogenase, 3 beta, pseudogene 5 [Source:HGNC Symbol;Acc:HGNC:5223]	3.53345	-0.647916	5.33494e-56	3.87367e-54
ENSG00000160932	LY6E	lymphocyte antigen 6 family member E [Source:HGNC Symbol;Acc:HGNC:6727]	1.05338	7.97315	5.38228e-56	3.88953e-54
ENSG00000138642	HERC6	HECT and RLD domain containing E3 ubiquitin protein ligase family member 6 [Source:HGNC Symbol;Acc:HGNC:26072]	4.08953	7.02128	1.51657e-55	1.09078e-53
ENSG00000128394	APOBEC3F	apolipoprotein B mRNA editing enzyme catalytic subunit 3F [Source:HGNC Symbol;Acc:HGNC:17356]	1.30919	2.9526	2.26752e-55	1.61566e-53
ENSG00000137959	IFI44L	interferon induced protein 44 like [Source:HGNC Symbol;Acc:HGNC:17817]	3.41392	8.33524	3.97857e-55	2.79563e-53
ENSG00000133321	PLAAT4	phospholipase A and acyltransferase 4 [Source:HGNC Symbol;Acc:HGNC:9869]	1.3228	6.00778	4.89196e-55	3.42168e-53
ENSG00000170340	B3GNT2	UDP-GlcNAc:betaGal beta-1,3-N-acetylglucosaminyltransferase 2 [Source:HGNC Symbol;Acc:HGNC:15629]	1.4065	5.38311	6.18233e-55	4.30449e-53
ENSG00000105287	PRKD2	protein kinase D2 [Source:HGNC Symbol;Acc:HGNC:17293]	1.11097	4.3878	1.36623e-54	9.46925e-53
ENSG00000134321	RSAD2	radical S-adenosyl methionine domain containing 2 [Source:HGNC Symbol;Acc:HGNC:30908]	7.15293	8.06534	4.02672e-54	2.76574e-52
ENSG00000107864	CPEB3	cytoplasmic polyadenylation element binding protein 3 [Source:HGNC Symbol;Acc:HGNC:21746]	1.86803	2.33103	5.32439e-54	3.62439e-52
ENSG00000166592	RRAD	RRAD, Ras related glycolysis inhibitor and calcium channel regulator [Source:HGNC Symbol;Acc:HGNC:10446]	3.41978	1.7704	5.97042e-54	4.04609e-52
ENSG00000142677	IL22RA1	interleukin 22 receptor subunit alpha 1 [Source:HGNC Symbol;Acc:HGNC:13700]	4.77446	-0.484137	1.72396e-53	1.16314e-51
ENSG00000010379	SLC6A13	solute carrier family 6 member 13 [Source:HGNC Symbol;Acc:HGNC:11046]	4.53536	0.354938	2.45274e-53	1.64755e-51
ENSG00000163874	ZC3H12A	zinc finger CCCH-type containing 12A [Source:HGNC Symbol;Acc:HGNC:26259]	1.80083	3.97111	5.4987e-53	3.67738e-51
ENSG00000135363	LMO2	LIM domain only 2 [Source:HGNC Symbol;Acc:HGNC:6642]	2.82129	0.837538	7.93547e-53	5.28385e-51
ENSG00000256262	USP30-AS1	USP30 antisense RNA 1 [Source:HGNC Symbol;Acc:HGNC:40909]	2.82863	-0.417558	1.27635e-52	8.42504e-51
ENSG00000272669	AL021707.6	novel transcript, antisense to SUN2	2.1485	0.18617	3.05337e-52	1.99819e-50
ENSG00000172613	RAD9A	RAD9 checkpoint clamp component A [Source:HGNC Symbol;Acc:HGNC:9827]	1.29774	2.71068	3.77253e-52	2.45827e-50
ENSG00000172602	RND1	Rho family GTPase 1 [Source:HGNC Symbol;Acc:HGNC:18314]	4.34116	0.16429	4.69572e-52	3.04683e-50
ENSG00000234745	HLA-B	major histocompatibility complex, class I, B [Source:HGNC Symbol;Acc:HGNC:4932]	1.09253	8.49674	4.84698e-52	3.13164e-50
ENSG00000225963	AC009950.1	novel transcript, antisense to SP110	2.23821	0.767121	1.25009e-51	8.00896e-50
ENSG00000133106	EPSTI1	epithelial stromal interaction 1 [Source:HGNC Symbol;Acc:HGNC:16465]	3.54051	6.55063	2.23696e-51	1.42121e-49
ENSG00000185338	SOCS1	suppressor of cytokine signaling 1 [Source:HGNC Symbol;Acc:HGNC:19383]	2.44976	1.50843	1.31698e-49	8.1301e-48
ENSG00000169248	CXCL11	C-X-C motif chemokine ligand 11 [Source:HGNC Symbol;Acc:HGNC:10638]	8.26114	3.16245	1.61175e-49	9.90967e-48
ENSG00000270977	AC015849.5	leucine rich repeat containing 37 member A3 (LRRC37A3) pseudogene	3.92471	0.0280129	3.95533e-49	2.42212e-47
ENSG00000214226	C17orf67	chromosome 17 open reading frame 67 [Source:HGNC Symbol;Acc:HGNC:27900]	1.65142	0.918667	5.33364e-49	3.25309e-47
ENSG00000203797	DDO	D-aspartate oxidase [Source:HGNC Symbol;Acc:HGNC:2727]	1.77363	1.54906	6.58299e-49	3.9991e-47
ENSG00000128965	CHAC1	ChaC glutathione specific gamma-glutamylcyclotransferase 1 [Source:HGNC Symbol;Acc:HGNC:28680]	1.83112	1.85327	8.14464e-49	4.92815e-47
ENSG00000078018	MAP2	microtubule associated protein 2 [Source:HGNC Symbol;Acc:HGNC:6839]	1.50526	5.5291	8.19367e-49	4.93823e-47
ENSG00000272463	AL357054.4	novel transcript	2.32456	-0.272572	1.80542e-48	1.08382e-46
ENSG00000137877	SPTBN5	spectrin beta, non-erythrocytic 5 [Source:HGNC Symbol;Acc:HGNC:15680]	1.8047	2.96991	8.84097e-48	5.22508e-46
ENSG00000204397	CARD16	caspase recruitment domain family member 16 [Source:HGNC Symbol;Acc:HGNC:33701]	1.41727	2.26497	1.31369e-47	7.70427e-46
ENSG00000188897	AC099489.1	novel lipoprotein amino terminal region containing protein	3.45013	0.205275	1.67289e-47	9.77326e-46
ENSG00000169245	CXCL10	C-X-C motif chemokine ligand 10 [Source:HGNC Symbol;Acc:HGNC:10637]	10.03	4.69507	1.70811e-47	9.94092e-46
ENSG00000184371	CSF1	colony stimulating factor 1 [Source:HGNC Symbol;Acc:HGNC:2432]	1.22565	6.61869	4.62638e-47	2.67208e-45
ENSG00000137462	TLR2	toll like receptor 2 [Source:HGNC Symbol;Acc:HGNC:11848]	2.44992	1.7511	5.71178e-47	3.28654e-45
ENSG00000185885	IFITM1	interferon induced transmembrane protein 1 [Source:HGNC Symbol;Acc:HGNC:5412]	3.27835	7.35959	2.20063e-46	1.24278e-44
ENSG00000160013	PTGIR	prostaglandin I2 receptor [Source:HGNC Symbol;Acc:HGNC:9602]	1.81126	0.975163	2.70197e-46	1.52028e-44
ENSG00000157601	MX1	MX dynamin like GTPase 1 [Source:HGNC Symbol;Acc:HGNC:7532]	5.38838	9.80109	2.71934e-46	1.52443e-44
ENSG00000137200	CMTR1	cap methyltransferase 1 [Source:HGNC Symbol;Acc:HGNC:21077]	1.02925	6.26999	7.1412e-46	3.97405e-44
ENSG00000004468	CD38	CD38 molecule [Source:HGNC Symbol;Acc:HGNC:1667]	3.65075	2.12092	1.38415e-45	7.67474e-44
ENSG00000166016	ABTB2	ankyrin repeat and BTB domain containing 2 [Source:HGNC Symbol;Acc:HGNC:23842]	1.15846	4.01071	1.97091e-45	1.08886e-43
ENSG00000163568	AIM2	absent in melanoma 2 [Source:HGNC Symbol;Acc:HGNC:357]	4.29962	0.389747	2.31202e-45	1.27269e-43
ENSG00000229023	RAB1AP1	RAB1A pseudogene 1 [Source:HGNC Symbol;Acc:HGNC:54644]	3.06481	0.265546	3.01031e-45	1.63933e-43
ENSG00000198133	TMEM229B	transmembrane protein 229B [Source:HGNC Symbol;Acc:HGNC:20130]	2.25808	3.0722	3.06364e-45	1.66244e-43
ENSG00000234127	TRIM26	tripartite motif containing 26 [Source:HGNC Symbol;Acc:HGNC:12962]	1.05988	5.61491	5.1117e-45	2.74448e-43
ENSG00000156218	ADAMTSL3	ADAMTS like 3 [Source:HGNC Symbol;Acc:HGNC:14633]	1.26659	2.60448	7.29222e-45	3.90147e-43
ENSG00000163131	CTSS	cathepsin S [Source:HGNC Symbol;Acc:HGNC:2545]	2.24408	1.00597	7.68904e-45	4.09939e-43
ENSG00000196843	ARID5A	AT-rich interaction domain 5A [Source:HGNC Symbol;Acc:HGNC:17361]	1.68078	3.44168	8.27009e-45	4.39381e-43
ENSG00000188157	AGRN	agrin [Source:HGNC Symbol;Acc:HGNC:329]	1.2007	7.0751	8.36759e-45	4.43017e-43
ENSG00000130487	KLHDC7B	kelch domain containing 7B [Source:HGNC Symbol;Acc:HGNC:25145]	3.94791	-0.0243373	9.2381e-45	4.87414e-43
ENSG00000282851	BISPR	BST2 interferon stimulated positive regulator [Source:HGNC Symbol;Acc:HGNC:51290]	2.46722	0.564118	1.07949e-44	5.67588e-43
ENSG00000270379	HEATR9	HEAT repeat containing 9 [Source:HGNC Symbol;Acc:HGNC:26548]	4.89729	1.21218	3.18843e-44	1.67069e-42
ENSG00000238015	AC104837.2	ribosomal protein L23 (RPL23) pseudogene	3.94443	-0.444746	3.54623e-44	1.85181e-42
ENSG00000223960	CHROMR	cholesterol induced regulator of metabolism RNA [Source:HGNC Symbol;Acc:HGNC:54059]	1.01238	3.79419	9.38532e-44	4.8676e-42
ENSG00000250508	LINC02701	long intergenic non-protein coding RNA 2701 [Source:HGNC Symbol;Acc:HGNC:54216]	3.76307	1.00959	1.40166e-43	7.24493e-42
ENSG00000168961	LGALS9	galectin 9 [Source:HGNC Symbol;Acc:HGNC:6570]	4.04171	4.41029	1.99597e-43	1.02473e-41
ENSG00000225329	LHFPL3-AS2	LHFPL3 antisense RNA 2 [Source:HGNC Symbol;Acc:HGNC:44106]	4.07822	-0.622879	3.11975e-43	1.59097e-41
ENSG00000271013	LRRC37A9P	leucine rich repeat containing 37 member A9, pseudogene [Source:HGNC Symbol;Acc:HGNC:43813]	3.09138	-0.577016	3.29724e-43	1.67588e-41
ENSG00000197142	ACSL5	acyl-CoA synthetase long chain family member 5 [Source:HGNC Symbol;Acc:HGNC:16526]	1.35149	3.28208	4.22038e-43	2.13087e-41
ENSG00000179627	ZBTB42	zinc finger and BTB domain containing 42 [Source:HGNC Symbol;Acc:HGNC:32550]	1.00651	2.30808	4.43077e-43	2.22972e-41
ENSG00000234290	AC116366.1	novel transcript	2.01377	1.65809	8.76538e-43	4.39653e-41
ENSG00000168016	TRANK1	tetratricopeptide repeat and ankyrin repeat containing 1 [Source:HGNC Symbol;Acc:HGNC:29011]	1.80082	5.42221	8.93426e-43	4.46655e-41
ENSG00000103966	EHD4	EH domain containing 4 [Source:HGNC Symbol;Acc:HGNC:3245]	1.11019	6.27254	1.39691e-42	6.96083e-41
ENSG00000186806	VSIG10L	V-set and immunoglobulin domain containing 10 like [Source:HGNC Symbol;Acc:HGNC:27111]	1.44663	1.39401	2.32624e-42	1.15539e-40
ENSG00000261618	LINC02605	long intergenic non-protein coding RNA 2605 [Source:HGNC Symbol;Acc:HGNC:53974]	4.69019	0.731139	3.16853e-42	1.56355e-40
ENSG00000156500	FAM122C	family with sequence similarity 122C [Source:HGNC Symbol;Acc:HGNC:25202]	1.43781	1.57346	3.97106e-42	1.95325e-40
ENSG00000118514	ALDH8A1	aldehyde dehydrogenase 8 family member A1 [Source:HGNC Symbol;Acc:HGNC:15471]	2.15889	0.235784	4.24271e-42	2.08016e-40
ENSG00000234362	LINC01914	long intergenic non-protein coding RNA 1914 [Source:HGNC Symbol;Acc:HGNC:52733]	1.51409	1.53585	6.07418e-42	2.96856e-40
ENSG00000174808	BTC	betacellulin [Source:HGNC Symbol;Acc:HGNC:1121]	1.67733	2.95531	1.70835e-41	8.24335e-40
ENSG00000183091	NEB	nebulin [Source:HGNC Symbol;Acc:HGNC:7720]	1.53685	3.43326	2.14095e-41	1.02658e-39
ENSG00000226025	LGALS17A	galectin 14 pseudogene [Source:NCBI gene (formerly Entrezgene);Acc:400696]	6.49559	0.383802	2.21244e-41	1.05753e-39
ENSG00000166750	SLFN5	schlafen family member 5 [Source:HGNC Symbol;Acc:HGNC:28286]	1.24981	8.01069	3.44044e-41	1.63426e-39
ENSG00000055332	EIF2AK2	eukaryotic translation initiation factor 2 alpha kinase 2 [Source:HGNC Symbol;Acc:HGNC:9437]	1.48326	7.42713	6.11767e-41	2.88799e-39
ENSG00000115008	IL1A	interleukin 1 alpha [Source:HGNC Symbol;Acc:HGNC:5991]	3.29485	1.30153	1.09068e-40	5.11713e-39
ENSG00000141497	ZMYND15	zinc finger MYND-type containing 15 [Source:HGNC Symbol;Acc:HGNC:20997]	2.58684	-0.260971	2.15915e-40	1.00374e-38
ENSG00000104432	IL7	interleukin 7 [Source:HGNC Symbol;Acc:HGNC:6023]	2.49928	1.59578	2.85613e-40	1.32371e-38
ENSG00000225964	NRIR	negative regulator of interferon response [Source:HGNC Symbol;Acc:HGNC:51269]	5.97064	-0.0503975	5.59812e-40	2.57886e-38
ENSG00000271646	AC099343.3	novel transcript	1.50599	1.19212	5.65211e-40	2.59588e-38
ENSG00000249502	AC006160.1	novel transcript, antisense to LAP3	2.26193	-0.287208	6.85483e-40	3.13881e-38
ENSG00000165923	AGBL2	ATP/GTP binding protein like 2 [Source:HGNC Symbol;Acc:HGNC:26296]	1.60607	0.780662	1.00182e-39	4.54637e-38
ENSG00000130518	IQCN	IQ motif containing N [Source:HGNC Symbol;Acc:HGNC:29350]	3.19036	2.3433	1.11354e-39	5.03837e-38
ENSG00000137571	SLCO5A1	solute carrier organic anion transporter family member 5A1 [Source:HGNC Symbol;Acc:HGNC:19046]	2.63063	0.794226	1.22676e-39	5.53421e-38
ENSG00000136826	KLF4	Kruppel like factor 4 [Source:HGNC Symbol;Acc:HGNC:6348]	2.42271	4.14692	1.87442e-39	8.40622e-38
ENSG00000023445	BIRC3	baculoviral IAP repeat containing 3 [Source:HGNC Symbol;Acc:HGNC:591]	3.08495	3.33782	4.72254e-39	2.10554e-37
ENSG00000280248	AC124319.3	TEC	2.55013	0.0831429	5.23647e-39	2.32786e-37
ENSG00000157557	ETS2	ETS proto-oncogene 2, transcription factor [Source:HGNC Symbol;Acc:HGNC:3489]	1.16269	5.51844	6.32352e-39	2.78673e-37
ENSG00000244564	PRICKLE2-DT	PRICKLE2 divergent transcript [Source:HGNC Symbol;Acc:HGNC:52829]	2.08047	0.701786	1.01838e-38	4.44938e-37
ENSG00000089127	OAS1	2'-5'-oligoadenylate synthetase 1 [Source:HGNC Symbol;Acc:HGNC:8086]	5.06629	7.32186	2.10157e-38	9.12955e-37
ENSG00000245556	SCAMP1-AS1	SCAMP1 antisense RNA 1 [Source:HGNC Symbol;Acc:HGNC:50544]	1.23836	2.3068	2.41187e-38	1.04478e-36
ENSG00000153253	SCN3A	sodium voltage-gated channel alpha subunit 3 [Source:HGNC Symbol;Acc:HGNC:10590]	5.58952	0.779997	4.61083e-38	1.98045e-36
ENSG00000196503	ARL9	ADP ribosylation factor like GTPase 9 [Source:HGNC Symbol;Acc:HGNC:23592]	1.3652	0.955745	5.60233e-38	2.39956e-36
ENSG00000146232	NFKBIE	NFKB inhibitor epsilon [Source:HGNC Symbol;Acc:HGNC:7799]	1.96378	3.01788	6.19781e-38	2.64718e-36
ENSG00000225886	AL445490.1	novel transcript, antisense to IFI6	5.13572	2.66362	8.57968e-38	3.63397e-36
ENSG00000123612	ACVR1C	activin A receptor type 1C [Source:HGNC Symbol;Acc:HGNC:18123]	3.97009	-0.118895	8.71591e-38	3.68145e-36
ENSG00000105894	PTN	pleiotrophin [Source:HGNC Symbol;Acc:HGNC:9630]	1.28801	3.55234	1.08281e-37	4.5359e-36
ENSG00000243650	RN7SL834P	RNA, 7SL, cytoplasmic 834, pseudogene [Source:HGNC Symbol;Acc:HGNC:46850]	1.9771	0.562657	2.2236e-37	9.23855e-36
ENSG00000243710	CFAP57	cilia and flagella associated protein 57 [Source:HGNC Symbol;Acc:HGNC:26485]	3.32784	0.459289	3.87767e-37	1.60235e-35
ENSG00000111335	OAS2	2'-5'-oligoadenylate synthetase 2 [Source:HGNC Symbol;Acc:HGNC:8087]	4.82062	8.12824	8.63232e-37	3.54786e-35
ENSG00000257452	AC004551.1	novel transcript, antisense to OAS1, OAS2 and OAS3	4.30661	-0.558461	1.82138e-36	7.40599e-35
ENSG00000246130	AC107959.2	novel transcript	2.26845	0.101627	1.95067e-36	7.9106e-35
ENSG00000106560	GIMAP2	GTPase, IMAP family member 2 [Source:HGNC Symbol;Acc:HGNC:21789]	2.65093	0.236311	2.35139e-36	9.46016e-35
ENSG00000206190	ATP10A	ATPase phospholipid transporting 10A (putative) [Source:HGNC Symbol;Acc:HGNC:13542]	3.00383	4.66782	4.16707e-36	1.6677e-34
ENSG00000140511	HAPLN3	hyaluronan and proteoglycan link protein 3 [Source:HGNC Symbol;Acc:HGNC:21446]	1.24453	2.38125	1.04619e-35	4.1651e-34
ENSG00000134627	PIWIL4	piwi like RNA-mediated gene silencing 4 [Source:HGNC Symbol;Acc:HGNC:18444]	1.92652	0.931818	1.05955e-35	4.20731e-34
ENSG00000151364	KCTD14	potassium channel tetramerization domain containing 14 [Source:HGNC Symbol;Acc:HGNC:23295]	1.69697	1.78245	1.17169e-35	4.62847e-34
ENSG00000054690	PLEKHH1	pleckstrin homology, MyTH4 and FERM domain containing H1 [Source:HGNC Symbol;Acc:HGNC:17733]	2.23153	3.22505	1.46606e-35	5.74664e-34
ENSG00000038210	PI4K2B	phosphatidylinositol 4-kinase type 2 beta [Source:HGNC Symbol;Acc:HGNC:18215]	1.20217	3.97048	1.72664e-35	6.73347e-34
ENSG00000131203	IDO1	indoleamine 2,3-dioxygenase 1 [Source:HGNC Symbol;Acc:HGNC:6059]	5.93742	3.33936	1.7973e-35	6.99113e-34
ENSG00000198576	ARC	activity regulated cytoskeleton associated protein [Source:HGNC Symbol;Acc:HGNC:648]	5.12158	-0.00754027	1.90422e-35	7.38818e-34
ENSG00000104804	TULP2	TUB like protein 2 [Source:HGNC Symbol;Acc:HGNC:12424]	3.88823	-0.547106	3.04224e-35	1.17438e-33
ENSG00000116701	NCF2	neutrophil cytosolic factor 2 [Source:HGNC Symbol;Acc:HGNC:7661]	2.0826	-0.0067323	3.71943e-35	1.43217e-33
ENSG00000120337	TNFSF18	TNF superfamily member 18 [Source:HGNC Symbol;Acc:HGNC:11932]	2.11842	2.70536	5.05336e-35	1.93602e-33
ENSG00000244607	CCDC13	coiled-coil domain containing 13 [Source:HGNC Symbol;Acc:HGNC:26358]	1.86501	0.0904521	7.77357e-35	2.97071e-33
ENSG00000163545	NUAK2	NUAK family kinase 2 [Source:HGNC Symbol;Acc:HGNC:29558]	2.15569	3.35444	7.89381e-35	3.00912e-33
ENSG00000134070	IRAK2	interleukin 1 receptor associated kinase 2 [Source:HGNC Symbol;Acc:HGNC:6113]	1.17286	4.20543	8.51471e-35	3.23771e-33
ENSG00000081985	IL12RB2	interleukin 12 receptor subunit beta 2 [Source:HGNC Symbol;Acc:HGNC:5972]	1.63329	0.0437308	1.07614e-34	4.07172e-33
ENSG00000047365	ARAP2	ArfGAP with RhoGAP domain, ankyrin repeat and PH domain 2 [Source:HGNC Symbol;Acc:HGNC:16924]	1.02413	2.55591	1.47639e-34	5.57226e-33
ENSG00000253958	CLDN23	claudin 23 [Source:HGNC Symbol;Acc:HGNC:17591]	2.02044	1.7021	1.64153e-34	6.18025e-33
ENSG00000253616	AC107959.3	novel transcript	2.61891	-0.457011	2.02244e-34	7.59561e-33
ENSG00000255303	OR5BA1P	olfactory receptor family 5 subfamily BA member 1 pseudogene [Source:HGNC Symbol;Acc:HGNC:15270]	3.61022	-0.625789	2.49456e-34	9.32279e-33
ENSG00000185215	TNFAIP2	TNF alpha induced protein 2 [Source:HGNC Symbol;Acc:HGNC:11895]	3.17939	4.31871	3.84647e-34	1.43051e-32
ENSG00000255690	TRIL	TLR4 interactor with leucine rich repeats [Source:HGNC Symbol;Acc:HGNC:22200]	2.20335	1.61487	4.47546e-34	1.66038e-32
ENSG00000172936	MYD88	MYD88 innate immune signal transduction adaptor [Source:HGNC Symbol;Acc:HGNC:7562]	1.88735	4.98151	8.77483e-34	3.23185e-32
ENSG00000115271	GCA	grancalcin [Source:HGNC Symbol;Acc:HGNC:15990]	1.43556	3.19643	1.38547e-33	5.0661e-32
ENSG00000087237	CETP	cholesteryl ester transfer protein [Source:HGNC Symbol;Acc:HGNC:1869]	2.41839	-0.257579	1.54934e-33	5.65176e-32
ENSG00000228318	AP001610.2	novel transcript	4.84373	1.39112	1.71101e-33	6.2266e-32
ENSG00000174059	CD34	CD34 molecule [Source:HGNC Symbol;Acc:HGNC:1662]	2.527	-0.549415	2.82014e-33	1.02384e-31
ENSG00000245025	AC107959.1	novel transcript, antisense to RHOBTB2	1.95785	-0.652589	3.30604e-33	1.1974e-31
ENSG00000128165	ADM2	adrenomedullin 2 [Source:HGNC Symbol;Acc:HGNC:28898]	2.04038	0.826975	5.76448e-33	2.07794e-31
ENSG00000146411	SLC2A12	solute carrier family 2 member 12 [Source:HGNC Symbol;Acc:HGNC:18067]	1.59418	1.91765	2.57687e-32	9.01197e-31
ENSG00000163251	FZD5	frizzled class receptor 5 [Source:HGNC Symbol;Acc:HGNC:4043]	1.03797	2.87139	2.92239e-32	1.01737e-30
ENSG00000078081	LAMP3	lysosomal associated membrane protein 3 [Source:HGNC Symbol;Acc:HGNC:14582]	3.97574	1.59891	4.43361e-32	1.53645e-30
ENSG00000198719	DLL1	delta like canonical Notch ligand 1 [Source:HGNC Symbol;Acc:HGNC:2908]	1.67881	0.738082	7.9433e-32	2.73407e-30
ENSG00000270426	AC099343.2	novel transcript, sense intronic to IRF2	1.77087	-0.199941	8.58178e-32	2.94718e-30
ENSG00000130303	BST2	bone marrow stromal cell antigen 2 [Source:HGNC Symbol;Acc:HGNC:1119]	3.89139	5.55945	8.75036e-32	2.99833e-30
ENSG00000171714	ANO5	anoctamin 5 [Source:HGNC Symbol;Acc:HGNC:27337]	1.05702	2.10973	1.05184e-31	3.59606e-30
ENSG00000237352	LINC01358	long intergenic non-protein coding RNA 1358 [Source:HGNC Symbol;Acc:HGNC:50589]	1.35672	0.493772	3.09405e-31	1.05074e-29
ENSG00000110944	IL23A	interleukin 23 subunit alpha [Source:HGNC Symbol;Acc:HGNC:15488]	1.76882	0.21264	3.38061e-31	1.1455e-29
ENSG00000183831	ANKRD45	ankyrin repeat domain 45 [Source:HGNC Symbol;Acc:HGNC:24786]	3.21391	-0.152421	3.81033e-31	1.2854e-29
ENSG00000113504	SLC12A7	solute carrier family 12 member 7 [Source:HGNC Symbol;Acc:HGNC:10915]	1.0039	4.4006	5.35975e-31	1.80409e-29
ENSG00000151014	NOCT	nocturnin [Source:HGNC Symbol;Acc:HGNC:14254]	1.20733	4.44985	6.32126e-31	2.11839e-29
ENSG00000100906	NFKBIA	NFKB inhibitor alpha [Source:HGNC Symbol;Acc:HGNC:7797]	1.50128	6.0156	8.42444e-31	2.81702e-29
ENSG00000197261	C6orf141	chromosome 6 open reading frame 141 [Source:HGNC Symbol;Acc:HGNC:21351]	1.09287	2.30861	1.90869e-30	6.31318e-29
ENSG00000167207	NOD2	nucleotide binding oligomerization domain containing 2 [Source:HGNC Symbol;Acc:HGNC:5331]	2.61962	-0.490082	2.10325e-30	6.94163e-29
ENSG00000179044	EXOC3L1	exocyst complex component 3 like 1 [Source:HGNC Symbol;Acc:HGNC:27540]	1.64376	0.470162	2.91191e-30	9.56914e-29
ENSG00000127325	BEST3	bestrophin 3 [Source:HGNC Symbol;Acc:HGNC:17105]	2.13378	-0.421779	3.2431e-30	1.06118e-28
ENSG00000105327	BBC3	BCL2 binding component 3 [Source:HGNC Symbol;Acc:HGNC:17868]	1.55269	2.85833	4.6409e-30	1.5153e-28
ENSG00000101670	LIPG	lipase G, endothelial type [Source:HGNC Symbol;Acc:HGNC:6623]	1.8126	4.08882	4.9472e-30	1.605e-28
ENSG00000008735	MAPK8IP2	mitogen-activated protein kinase 8 interacting protein 2 [Source:HGNC Symbol;Acc:HGNC:6883]	1.51725	0.700309	9.03515e-30	2.91264e-28
ENSG00000147509	RGS20	regulator of G protein signaling 20 [Source:HGNC Symbol;Acc:HGNC:14600]	1.31003	1.38276	1.10339e-29	3.54947e-28
ENSG00000205220	PSMB10	proteasome 20S subunit beta 10 [Source:HGNC Symbol;Acc:HGNC:9538]	1.13097	3.32729	1.13659e-29	3.64092e-28
ENSG00000135604	STX11	syntaxin 11 [Source:HGNC Symbol;Acc:HGNC:11429]	1.90895	1.42895	1.43151e-29	4.56646e-28
ENSG00000183397	C19orf71	chromosome 19 open reading frame 71 [Source:HGNC Symbol;Acc:HGNC:34496]	1.05066	1.40779	2.59103e-29	8.17972e-28
ENSG00000167034	NKX3-1	NK3 homeobox 1 [Source:HGNC Symbol;Acc:HGNC:7838]	1.63649	2.82047	3.73372e-29	1.16663e-27
ENSG00000160888	IER2	immediate early response 2 [Source:HGNC Symbol;Acc:HGNC:28871]	1.02104	4.01619	6.21438e-29	1.93381e-27
ENSG00000204103	MAFB	MAF bZIP transcription factor B [Source:HGNC Symbol;Acc:HGNC:6408]	1.67711	2.2893	7.22016e-29	2.24222e-27
ENSG00000139832	RAB20	RAB20, member RAS oncogene family [Source:HGNC Symbol;Acc:HGNC:18260]	1.00475	2.68368	8.40784e-29	2.60575e-27
ENSG00000181016	LSMEM1	leucine rich single-pass membrane protein 1 [Source:HGNC Symbol;Acc:HGNC:22036]	2.40163	0.0329086	9.58847e-29	2.95962e-27
ENSG00000156042	CFAP70	cilia and flagella associated protein 70 [Source:HGNC Symbol;Acc:HGNC:30726]	1.19194	1.98483	1.07361e-28	3.30715e-27
ENSG00000112149	CD83	CD83 molecule [Source:HGNC Symbol;Acc:HGNC:1703]	3.32114	2.3119	1.33653e-28	4.10047e-27
ENSG00000182347	PDSS1P1	decaprenyl diphosphate synthase subunit 1 pseudogene 1 [Source:HGNC Symbol;Acc:HGNC:49740]	1.47076	0.268134	1.46872e-28	4.49698e-27
ENSG00000178860	MSC	musculin [Source:HGNC Symbol;Acc:HGNC:7321]	1.22779	1.99514	1.86116e-28	5.68718e-27
ENSG00000168675	LDLRAD4	low density lipoprotein receptor class A domain containing 4 [Source:HGNC Symbol;Acc:HGNC:1224]	2.98918	-0.184255	2.70805e-28	8.24199e-27
ENSG00000125740	FOSB	FosB proto-oncogene, AP-1 transcription factor subunit [Source:HGNC Symbol;Acc:HGNC:3797]	2.41669	1.61589	5.61316e-28	1.69484e-26
ENSG00000227908	FLJ31104	uncharacterized LOC441072 [Source:NCBI gene (formerly Entrezgene);Acc:441072]	2.30162	-0.531372	7.60363e-28	2.28229e-26
ENSG00000279207	AC015813.6	novel transcript	1.02639	2.08455	7.70971e-28	2.30958e-26
ENSG00000229598	PRDX3P1	peroxiredoxin 3 pseudogene 1 [Source:HGNC Symbol;Acc:HGNC:39264]	1.47346	0.0100838	8.03467e-28	2.40221e-26
ENSG00000111254	AKAP3	A-kinase anchoring protein 3 [Source:HGNC Symbol;Acc:HGNC:373]	1.30045	0.647144	1.48632e-27	4.41573e-26
ENSG00000134363	FST	follistatin [Source:HGNC Symbol;Acc:HGNC:3971]	1.44377	3.65568	1.48851e-27	4.41573e-26
ENSG00000253438	PCAT1	prostate cancer associated transcript 1 [Source:HGNC Symbol;Acc:HGNC:43022]	1.38567	1.20655	1.67211e-27	4.94115e-26
ENSG00000196517	SLC6A9	solute carrier family 6 member 9 [Source:HGNC Symbol;Acc:HGNC:11056]	1.11727	3.23589	2.00666e-27	5.91829e-26
ENSG00000165949	IFI27	interferon alpha inducible protein 27 [Source:HGNC Symbol;Acc:HGNC:5397]	4.95106	6.35278	2.15755e-27	6.33879e-26
ENSG00000124882	EREG	epiregulin [Source:HGNC Symbol;Acc:HGNC:3443]	1.26969	3.21651	2.67103e-27	7.75769e-26
ENSG00000105499	PLA2G4C	phospholipase A2 group IVC [Source:HGNC Symbol;Acc:HGNC:9037]	2.109	0.686697	4.58478e-27	1.30915e-25
ENSG00000243753	HLA-L	major histocompatibility complex, class I, L (pseudogene) [Source:HGNC Symbol;Acc:HGNC:4970]	1.05584	1.90356	6.1544e-27	1.75079e-25
ENSG00000163132	MSX1	msh homeobox 1 [Source:HGNC Symbol;Acc:HGNC:7391]	1.59774	2.00027	7.63994e-27	2.16531e-25
ENSG00000096696	DSP	desmoplakin [Source:HGNC Symbol;Acc:HGNC:3052]	1.48994	5.77536	9.70974e-27	2.74174e-25
ENSG00000241106	HLA-DOB	major histocompatibility complex, class II, DO beta [Source:HGNC Symbol;Acc:HGNC:4937]	2.44374	-0.431432	1.27637e-26	3.57103e-25
ENSG00000138135	CH25H	cholesterol 25-hydroxylase [Source:HGNC Symbol;Acc:HGNC:1907]	5.38099	1.53494	1.27475e-26	3.57103e-25
ENSG00000087074	PPP1R15A	protein phosphatase 1 regulatory subunit 15A [Source:HGNC Symbol;Acc:HGNC:14375]	1.82951	6.32543	1.31825e-26	3.68143e-25
ENSG00000111913	RIPOR2	RHO family interacting cell polarization regulator 2 [Source:HGNC Symbol;Acc:HGNC:13872]	2.99841	-0.437546	1.46076e-26	4.06455e-25
ENSG00000139597	N4BP2L1	NEDD4 binding protein 2 like 1 [Source:HGNC Symbol;Acc:HGNC:25037]	1.70302	0.32106	2.76e-26	7.63785e-25
ENSG00000206337	HCP5	HLA complex P5 [Source:HGNC Symbol;Acc:HGNC:21659]	1.31194	2.92924	3.35525e-26	9.25152e-25
ENSG00000232295	AL589935.1	novel transcript, antisense OGFRL1	1.35869	0.436217	3.51784e-26	9.68232e-25
ENSG00000275126	H4C13	H4 clustered histone 13 [Source:HGNC Symbol;Acc:HGNC:4791]	-1.11536	2.90944	4.25573e-26	1.16921e-24
ENSG00000271503	CCL5	C-C motif chemokine ligand 5 [Source:HGNC Symbol;Acc:HGNC:10632]	6.87088	3.96452	4.79491e-26	1.31498e-24
ENSG00000117266	CDK18	cyclin dependent kinase 18 [Source:HGNC Symbol;Acc:HGNC:8751]	1.12814	2.77453	8.73698e-26	2.37472e-24
ENSG00000249700	SRD5A3-AS1	SRD5A3 antisense RNA 1 [Source:HGNC Symbol;Acc:HGNC:44138]	1.89986	1.31062	9.18613e-26	2.49235e-24
ENSG00000184588	PDE4B	phosphodiesterase 4B [Source:HGNC Symbol;Acc:HGNC:8781]	1.18046	3.10947	1.04999e-25	2.82865e-24
ENSG00000144802	NFKBIZ	NFKB inhibitor zeta [Source:HGNC Symbol;Acc:HGNC:29805]	1.34551	5.78852	1.41644e-25	3.80245e-24
ENSG00000164236	ANKRD33B	ankyrin repeat domain 33B [Source:HGNC Symbol;Acc:HGNC:35240]	1.801	3.61921	2.10613e-25	5.62422e-24
ENSG00000161921	CXCL16	C-X-C motif chemokine ligand 16 [Source:HGNC Symbol;Acc:HGNC:16642]	1.10681	2.65915	3.93186e-25	1.04266e-23
ENSG00000177842	ZNF620	zinc finger protein 620 [Source:HGNC Symbol;Acc:HGNC:28742]	1.41792	0.95544	4.87739e-25	1.28446e-23
ENSG00000163565	IFI16	interferon gamma inducible protein 16 [Source:HGNC Symbol;Acc:HGNC:5395]	1.07826	7.49406	9.16293e-25	2.3924e-23
ENSG00000183807	FAM162B	family with sequence similarity 162 member B [Source:HGNC Symbol;Acc:HGNC:21549]	1.05599	1.88999	9.38403e-25	2.44415e-23
ENSG00000126709	IFI6	interferon alpha inducible protein 6 [Source:HGNC Symbol;Acc:HGNC:4054]	3.57377	8.52325	1.0397e-24	2.69615e-23
ENSG00000086730	LAT2	linker for activation of T cells family member 2 [Source:HGNC Symbol;Acc:HGNC:12749]	1.1625	0.939598	1.73467e-24	4.47551e-23
ENSG00000141682	PMAIP1	phorbol-12-myristate-13-acetate-induced protein 1 [Source:HGNC Symbol;Acc:HGNC:9108]	1.69733	5.35754	1.85506e-24	4.76998e-23
ENSG00000160716	CHRNB2	cholinergic receptor nicotinic beta 2 subunit [Source:HGNC Symbol;Acc:HGNC:1962]	1.40975	0.640102	2.02377e-24	5.19503e-23
ENSG00000143199	ADCY10	adenylate cyclase 10 [Source:HGNC Symbol;Acc:HGNC:21285]	2.19764	-0.20371	2.08897e-24	5.35339e-23
ENSG00000260583	AP000223.1	novel transcript, antisense to MRPL39	1.87679	-0.552519	2.35881e-24	6.03475e-23
ENSG00000204261	PSMB8-AS1	PSMB8 antisense RNA 1 (head to head) [Source:HGNC Symbol;Acc:HGNC:39758]	1.22918	1.01369	3.26461e-24	8.3242e-23
ENSG00000158683	PKD1L1	polycystin 1 like 1, transient receptor potential channel interacting [Source:HGNC Symbol;Acc:HGNC:18053]	1.86822	-0.219244	3.66549e-24	9.29974e-23
ENSG00000261324	AC010168.2	novel transcript, overlapping HIST4H4	1.12412	1.60747	4.66498e-24	1.17573e-22
ENSG00000179532	DNHD1	dynein heavy chain domain 1 [Source:HGNC Symbol;Acc:HGNC:26532]	1.08052	3.81929	6.67602e-24	1.67153e-22
ENSG00000198342	ZNF442	zinc finger protein 442 [Source:HGNC Symbol;Acc:HGNC:20877]	1.18448	1.91959	7.20286e-24	1.79753e-22
ENSG00000112096	SOD2	superoxide dismutase 2 [Source:HGNC Symbol;Acc:HGNC:11180]	1.22721	6.4325	1.1045e-23	2.73845e-22
ENSG00000276600	RAB7B	RAB7B, member RAS oncogene family [Source:HGNC Symbol;Acc:HGNC:30513]	-1.06883	1.22574	1.83277e-23	4.50744e-22
ENSG00000284669	AC092053.3	novel transcript, antisense CSRNP1	1.0412	2.12324	2.1887e-23	5.36548e-22
ENSG00000168811	IL12A	interleukin 12A [Source:HGNC Symbol;Acc:HGNC:5969]	1.05258	1.3221	2.73861e-23	6.68134e-22
ENSG00000279608	AL353795.3	TEC	1.33054	0.688263	2.76263e-23	6.72918e-22
ENSG00000186567	CEACAM19	CEA cell adhesion molecule 19 [Source:HGNC Symbol;Acc:HGNC:31951]	1.01298	1.47731	3.87643e-23	9.35251e-22
ENSG00000196814	MVB12B	multivesicular body subunit 12B [Source:HGNC Symbol;Acc:HGNC:23368]	1.08491	2.48436	3.87424e-23	9.35251e-22
ENSG00000254017	IGHEP2	immunoglobulin heavy constant epsilon P2 (pseudogene) [Source:HGNC Symbol;Acc:HGNC:5524]	1.47468	-0.177418	4.27937e-23	1.03083e-21
ENSG00000164309	CMYA5	cardiomyopathy associated 5 [Source:HGNC Symbol;Acc:HGNC:14305]	1.10414	2.35572	6.31902e-23	1.50551e-21
ENSG00000123685	BATF3	basic leucine zipper ATF-like transcription factor 3 [Source:HGNC Symbol;Acc:HGNC:28915]	1.43608	0.205584	6.54426e-23	1.55674e-21
ENSG00000111886	GABRR2	gamma-aminobutyric acid type A receptor subunit rho2 [Source:HGNC Symbol;Acc:HGNC:4091]	2.76527	-0.631528	1.1868e-22	2.78834e-21
ENSG00000279716	AC006128.1	TEC	1.02054	0.990777	1.85287e-22	4.32657e-21
ENSG00000243811	APOBEC3D	apolipoprotein B mRNA editing enzyme catalytic subunit 3D [Source:HGNC Symbol;Acc:HGNC:17354]	1.63924	-0.141995	2.03358e-22	4.74128e-21
ENSG00000182308	DCAF4L1	DDB1 and CUL4 associated factor 4 like 1 [Source:HGNC Symbol;Acc:HGNC:27723]	2.18208	-0.635731	2.70482e-22	6.23951e-21
ENSG00000283208	AC001226.2	novel protein	1.03721	1.00455	3.5539e-22	8.16112e-21
ENSG00000206344	HCG27	HLA complex group 27 [Source:HGNC Symbol;Acc:HGNC:27366]	1.54062	0.180399	3.93207e-22	9.00244e-21
ENSG00000272821	U62317.1	novel transcript, antisense to SCO2	1.19709	1.25598	6.15023e-22	1.39344e-20
ENSG00000273374	AC069222.1	novel transcript	1.74304	-0.473528	1.06194e-21	2.38475e-20
ENSG00000131379	C3orf20	chromosome 3 open reading frame 20 [Source:HGNC Symbol;Acc:HGNC:25320]	2.05474	-0.5328	1.06164e-21	2.38475e-20
ENSG00000254166	CASC19	cancer susceptibility 19 [Source:HGNC Symbol;Acc:HGNC:49476]	1.21056	0.75573	1.12227e-21	2.51282e-20
ENSG00000253309	SERPINE3	serpin family E member 3 [Source:HGNC Symbol;Acc:HGNC:24774]	1.83931	0.163914	1.1626e-21	2.59931e-20
ENSG00000154642	C21orf91	chromosome 21 open reading frame 91 [Source:HGNC Symbol;Acc:HGNC:16459]	1.37409	3.33045	1.21702e-21	2.717e-20
ENSG00000257335	MGAM	maltase-glucoamylase [Source:HGNC Symbol;Acc:HGNC:7043]	2.74314	-0.0189268	1.3011e-21	2.90047e-20
ENSG00000147606	SLC26A7	solute carrier family 26 member 7 [Source:HGNC Symbol;Acc:HGNC:14467]	1.68016	-0.292772	1.30869e-21	2.91313e-20
ENSG00000168280	KIF5C	kinesin family member 5C [Source:HGNC Symbol;Acc:HGNC:6325]	1.83707	2.16678	1.54849e-21	3.43688e-20
ENSG00000189045	ANKDD1B	ankyrin repeat and death domain containing 1B [Source:HGNC Symbol;Acc:HGNC:32525]	1.23398	0.266457	1.9608e-21	4.32681e-20
ENSG00000056558	TRAF1	TNF receptor associated factor 1 [Source:HGNC Symbol;Acc:HGNC:12031]	1.37492	3.33041	2.79921e-21	6.14134e-20
ENSG00000115009	CCL20	C-C motif chemokine ligand 20 [Source:HGNC Symbol;Acc:HGNC:10619]	1.28149	3.24798	3.34759e-21	7.32339e-20
ENSG00000171094	ALK	ALK receptor tyrosine kinase [Source:HGNC Symbol;Acc:HGNC:427]	1.43606	1.02189	3.94997e-21	8.61648e-20
ENSG00000280007	AC008079.1	novel transcript, antisense to TUBA8	1.40711	0.110779	4.95741e-21	1.07373e-19
ENSG00000197329	PELI1	pellino E3 ubiquitin protein ligase 1 [Source:HGNC Symbol;Acc:HGNC:8827]	1.46476	2.39695	6.19029e-21	1.33319e-19
ENSG00000261889	AC108134.2	novel transcript	1.2613	0.00845104	6.36607e-21	1.36911e-19
ENSG00000196189	SEMA4A	semaphorin 4A [Source:HGNC Symbol;Acc:HGNC:10729]	1.38737	0.0368352	6.93317e-21	1.48897e-19
ENSG00000118946	PCDH17	protocadherin 17 [Source:HGNC Symbol;Acc:HGNC:14267]	1.76902	1.33882	7.34731e-21	1.57569e-19
ENSG00000133317	LGALS12	galectin 12 [Source:HGNC Symbol;Acc:HGNC:15788]	-1.02418	1.95371	8.07447e-21	1.72921e-19
ENSG00000235419	AC010149.1	novel transcript, antisense to SP100	1.59376	-0.359088	9.52548e-21	2.03424e-19
ENSG00000173114	LRRN3	leucine rich repeat neuronal 3 [Source:HGNC Symbol;Acc:HGNC:17200]	1.80498	3.1939	2.1146e-20	4.42297e-19
ENSG00000048052	HDAC9	histone deacetylase 9 [Source:HGNC Symbol;Acc:HGNC:14065]	1.34286	3.26705	2.49113e-20	5.19628e-19
ENSG00000125657	TNFSF9	TNF superfamily member 9 [Source:HGNC Symbol;Acc:HGNC:11939]	2.08021	2.58503	3.68216e-20	7.60781e-19
ENSG00000184545	DUSP8	dual specificity phosphatase 8 [Source:HGNC Symbol;Acc:HGNC:3074]	1.43935	0.337333	8.56314e-20	1.73862e-18
ENSG00000125775	SDCBP2	syndecan binding protein 2 [Source:HGNC Symbol;Acc:HGNC:15756]	1.31223	0.975591	9.24865e-20	1.87282e-18
ENSG00000085465	OVGP1	oviductal glycoprotein 1 [Source:HGNC Symbol;Acc:HGNC:8524]	1.50334	0.334971	9.41924e-20	1.90483e-18
ENSG00000223345	H2BP1	H2B histone pseudogene 1 [Source:HGNC Symbol;Acc:HGNC:20560]	1.17908	1.48093	9.69225e-20	1.95745e-18
ENSG00000107968	MAP3K8	mitogen-activated protein kinase kinase kinase 8 [Source:HGNC Symbol;Acc:HGNC:6860]	1.87977	3.13989	1.00584e-19	2.02336e-18
ENSG00000149633	KIAA1755	KIAA1755 [Source:HGNC Symbol;Acc:HGNC:29372]	1.05367	4.73281	1.55708e-19	3.08342e-18
ENSG00000196890	H2BU1	H2B.U histone 1 [Source:HGNC Symbol;Acc:HGNC:20514]	1.07757	2.73658	1.75935e-19	3.46597e-18
ENSG00000203799	CCDC162P	coiled-coil domain containing 162, pseudogene [Source:HGNC Symbol;Acc:HGNC:21565]	1.30609	0.54531	1.82031e-19	3.58143e-18
ENSG00000177335	C8orf31	chromosome 8 open reading frame 31 [Source:HGNC Symbol;Acc:HGNC:26731]	1.01155	1.07933	2.69351e-19	5.25873e-18
ENSG00000163734	CXCL3	C-X-C motif chemokine ligand 3 [Source:HGNC Symbol;Acc:HGNC:4604]	2.11688	1.87605	3.23997e-19	6.28537e-18
ENSG00000158445	KCNB1	potassium voltage-gated channel subfamily B member 1 [Source:HGNC Symbol;Acc:HGNC:6231]	3.08052	-0.178852	3.47219e-19	6.72731e-18
ENSG00000285130	AL358113.1	novel protein	1.55325	0.220397	6.28133e-19	1.20475e-17
ENSG00000137265	IRF4	interferon regulatory factor 4 [Source:HGNC Symbol;Acc:HGNC:6119]	1.33425	0.589975	9.51349e-19	1.8065e-17
ENSG00000138798	EGF	epidermal growth factor [Source:HGNC Symbol;Acc:HGNC:3229]	1.00924	1.28672	9.89663e-19	1.87691e-17
ENSG00000002079	MYH16	myosin heavy chain 16 pseudogene [Source:HGNC Symbol;Acc:HGNC:31038]	2.3394	-0.430152	1.0352e-18	1.96084e-17
ENSG00000166035	LIPC	lipase C, hepatic type [Source:HGNC Symbol;Acc:HGNC:6619]	1.33108	0.63785	1.46209e-18	2.72875e-17
ENSG00000023839	ABCC2	ATP binding cassette subfamily C member 2 [Source:HGNC Symbol;Acc:HGNC:53]	1.56505	1.15661	1.62965e-18	3.02667e-17
ENSG00000115738	ID2	inhibitor of DNA binding 2 [Source:HGNC Symbol;Acc:HGNC:5361]	1.02395	3.04818	2.176e-18	4.0072e-17
ENSG00000104856	RELB	RELB proto-oncogene, NF-kB subunit [Source:HGNC Symbol;Acc:HGNC:9956]	1.21578	3.13814	3.19258e-18	5.83698e-17
ENSG00000087085	ACHE	acetylcholinesterase (Cartwright blood group) [Source:HGNC Symbol;Acc:HGNC:108]	1.67013	-0.358734	4.55031e-18	8.25989e-17
ENSG00000248323	LUCAT1	lung cancer associated transcript 1 [Source:HGNC Symbol;Acc:HGNC:48498]	1.07027	2.00091	4.56617e-18	8.27883e-17
ENSG00000172201	ID4	inhibitor of DNA binding 4, HLH protein [Source:HGNC Symbol;Acc:HGNC:5363]	1.82911	1.92335	4.76251e-18	8.61433e-17
ENSG00000204248	COL11A2	collagen type XI alpha 2 chain [Source:HGNC Symbol;Acc:HGNC:2187]	1.24001	0.26216	5.65275e-18	1.01791e-16
ENSG00000136492	BRIP1	BRCA1 interacting protein C-terminal helicase 1 [Source:HGNC Symbol;Acc:HGNC:20473]	1.04738	4.80545	6.3298e-18	1.13683e-16
ENSG00000152503	TRIM36	tripartite motif containing 36 [Source:HGNC Symbol;Acc:HGNC:16280]	1.32139	0.444514	7.91948e-18	1.41401e-16
ENSG00000257176	AC009318.1	novel transcript, antisense to FAR2	1.21319	0.567183	8.58347e-18	1.52898e-16
ENSG00000232031	AL078599.2	novel transcript	1.44512	-0.186824	8.63503e-18	1.53637e-16
ENSG00000247317	LY6E-DT	LY6E divergent transcript [Source:HGNC Symbol;Acc:HGNC:53728]	1.62569	-0.170859	9.65911e-18	1.71258e-16
ENSG00000260802	SERTM2	serine rich and transmembrane domain containing 2 [Source:HGNC Symbol;Acc:HGNC:48576]	2.01254	-0.52236	2.42972e-17	4.17682e-16
ENSG00000254162	AC009812.3	novel transcript	1.81849	-0.0680922	2.58562e-17	4.43481e-16
ENSG00000130433	CACNG6	calcium voltage-gated channel auxiliary subunit gamma 6 [Source:HGNC Symbol;Acc:HGNC:13625]	1.2572	-0.205763	2.83356e-17	4.85462e-16
ENSG00000111981	ULBP1	UL16 binding protein 1 [Source:HGNC Symbol;Acc:HGNC:14893]	1.32506	2.04121	4.11503e-17	6.94862e-16
ENSG00000049249	TNFRSF9	TNF receptor superfamily member 9 [Source:HGNC Symbol;Acc:HGNC:11924]	2.20197	0.311244	4.30576e-17	7.25462e-16
ENSG00000228817	BACH1-IT2	BACH1 intronic transcript 2 [Source:HGNC Symbol;Acc:HGNC:40007]	1.10295	0.0693162	4.49636e-17	7.55903e-16
ENSG00000112139	MDGA1	MAM domain containing glycosylphosphatidylinositol anchor 1 [Source:HGNC Symbol;Acc:HGNC:19267]	1.04186	3.89481	8.21101e-17	1.35646e-15
ENSG00000160179	ABCG1	ATP binding cassette subfamily G member 1 [Source:HGNC Symbol;Acc:HGNC:73]	1.7778	0.0402377	8.63981e-17	1.42421e-15
ENSG00000169252	ADRB2	adrenoceptor beta 2 [Source:HGNC Symbol;Acc:HGNC:286]	2.29173	0.420937	8.76117e-17	1.44266e-15
ENSG00000270689	BUD13P1	BUD13 homolog pseudogene 1 [Source:HGNC Symbol;Acc:HGNC:51560]	1.35585	0.105318	8.95036e-17	1.47222e-15
ENSG00000284977	AL160272.1	novel transcript	1.40999	0.21367	9.5563e-17	1.56851e-15
ENSG00000279400	AC008957.3	TEC	2.15818	0.265527	1.42549e-16	2.32469e-15
ENSG00000118503	TNFAIP3	TNF alpha induced protein 3 [Source:HGNC Symbol;Acc:HGNC:11896]	1.96521	5.06145	1.48403e-16	2.41757e-15
ENSG00000144837	PLA1A	phospholipase A1 member A [Source:HGNC Symbol;Acc:HGNC:17661]	1.26506	1.16532	1.58735e-16	2.57763e-15
ENSG00000273007	AC021205.3	novel transcript, antisense to FGF2	1.26575	0.907628	1.81586e-16	2.93308e-15
ENSG00000167550	RHEBL1	RHEB like 1 [Source:HGNC Symbol;Acc:HGNC:21166]	1.43116	-0.12661	2.28495e-16	3.66361e-15
ENSG00000172159	FRMD3	FERM domain containing 3 [Source:HGNC Symbol;Acc:HGNC:24125]	1.00835	1.24905	2.69995e-16	4.28396e-15
ENSG00000108551	RASD1	ras related dexamethasone induced 1 [Source:HGNC Symbol;Acc:HGNC:15828]	1.8071	0.578845	2.71809e-16	4.30825e-15
ENSG00000267745	AC060766.7	novel transcript	1.0608	0.263477	2.91066e-16	4.59914e-15
ENSG00000261644	AC007728.2	novel transcript, antisense to CYLD and NOD2	1.86132	-0.214797	2.97044e-16	4.68874e-15
ENSG00000137869	CYP19A1	cytochrome P450 family 19 subfamily A member 1 [Source:HGNC Symbol;Acc:HGNC:2594]	1.26281	1.33655	3.44585e-16	5.39449e-15
ENSG00000148483	TMEM236	transmembrane protein 236 [Source:HGNC Symbol;Acc:HGNC:23473]	1.24621	-0.359549	4.44136e-16	6.85444e-15
ENSG00000230438	SERPINB9P1	serpin family B member 9 pseudogene 1 [Source:HGNC Symbol;Acc:HGNC:28590]	1.02747	1.30998	4.55663e-16	7.02522e-15
ENSG00000236098	AC097059.1	novel transcript	1.81324	-0.225986	5.10185e-16	7.83414e-15
ENSG00000008517	IL32	interleukin 32 [Source:HGNC Symbol;Acc:HGNC:16830]	1.8395	0.034693	5.97172e-16	9.14225e-15
ENSG00000185112	FAM43A	family with sequence similarity 43 member A [Source:HGNC Symbol;Acc:HGNC:26888]	2.23669	2.2449	6.93232e-16	1.05704e-14
ENSG00000224389	C4B	complement C4B (Chido blood group) [Source:HGNC Symbol;Acc:HGNC:1324]	1.07794	2.31294	1.33442e-15	1.99168e-14
ENSG00000116183	PAPPA2	pappalysin 2 [Source:HGNC Symbol;Acc:HGNC:14615]	1.68388	0.617812	1.72591e-15	2.54513e-14
ENSG00000197980	LEKR1	leucine, glutamate and lysine rich 1 [Source:HGNC Symbol;Acc:HGNC:33765]	1.30492	-0.372346	1.93535e-15	2.83479e-14
ENSG00000108387	SEPTIN4	septin 4 [Source:HGNC Symbol;Acc:HGNC:9165]	1.42719	1.45115	2.52359e-15	3.66823e-14
ENSG00000117707	PROX1	prospero homeobox 1 [Source:HGNC Symbol;Acc:HGNC:9459]	1.18807	0.83422	2.89171e-15	4.17546e-14
ENSG00000111679	PTPN6	protein tyrosine phosphatase non-receptor type 6 [Source:HGNC Symbol;Acc:HGNC:9658]	1.22289	-0.0768445	3.37462e-15	4.85894e-14
ENSG00000198963	RORB	RAR related orphan receptor B [Source:HGNC Symbol;Acc:HGNC:10259]	1.12338	3.48297	4.43368e-15	6.3123e-14
ENSG00000214814	FER1L6	fer-1 like family member 6 [Source:HGNC Symbol;Acc:HGNC:28065]	2.07954	0.338891	5.06025e-15	7.16422e-14
ENSG00000101695	RNF125	ring finger protein 125 [Source:HGNC Symbol;Acc:HGNC:21150]	-1.03915	0.334747	5.51698e-15	7.77475e-14
ENSG00000153064	BANK1	B cell scaffold protein with ankyrin repeats 1 [Source:HGNC Symbol;Acc:HGNC:18233]	1.9135	-0.414994	6.34642e-15	8.9107e-14
ENSG00000059728	MXD1	MAX dimerization protein 1 [Source:HGNC Symbol;Acc:HGNC:6761]	1.09716	3.84084	7.65771e-15	1.0683e-13
ENSG00000267904	AC024075.1	novel transcript, sense intronic C19orf42	-1.07194	0.237795	1.09053e-14	1.50574e-13
ENSG00000092529	CAPN3	calpain 3 [Source:HGNC Symbol;Acc:HGNC:1480]	1.21587	0.0621563	1.1786e-14	1.62049e-13
ENSG00000105376	ICAM5	intercellular adhesion molecule 5 [Source:HGNC Symbol;Acc:HGNC:5348]	1.80393	-0.395692	1.31916e-14	1.804e-13
ENSG00000136244	IL6	interleukin 6 [Source:HGNC Symbol;Acc:HGNC:6018]	1.92241	4.97781	1.58839e-14	2.16054e-13
ENSG00000174844	DNAH12	dynein axonemal heavy chain 12 [Source:HGNC Symbol;Acc:HGNC:2943]	2.30932	0.248397	2.10441e-14	2.84512e-13
ENSG00000156097	GPR61	G protein-coupled receptor 61 [Source:HGNC Symbol;Acc:HGNC:13300]	1.59317	-0.274116	2.14655e-14	2.89908e-13
ENSG00000144485	HES6	hes family bHLH transcription factor 6 [Source:HGNC Symbol;Acc:HGNC:18254]	1.89227	-0.108543	2.69569e-14	3.59299e-13
ENSG00000178607	ERN1	endoplasmic reticulum to nucleus signaling 1 [Source:HGNC Symbol;Acc:HGNC:3449]	1.05447	4.68083	3.1015e-14	4.11589e-13
ENSG00000154914	USP43	ubiquitin specific peptidase 43 [Source:HGNC Symbol;Acc:HGNC:20072]	1.00605	1.20542	3.35932e-14	4.45029e-13
ENSG00000283709	FAM238C	family with sequence similarity 238 member C [Source:HGNC Symbol;Acc:HGNC:24672]	1.48688	-0.276094	3.97858e-14	5.25697e-13
ENSG00000261488	TBILA	TGF-beta induced lncRNA [Source:HGNC Symbol;Acc:HGNC:53943]	1.07639	-0.111416	4.48761e-14	5.89888e-13
ENSG00000228393	LINC01004	long intergenic non-protein coding RNA 1004 [Source:HGNC Symbol;Acc:HGNC:48961]	1.11799	0.857191	4.59611e-14	6.0363e-13
ENSG00000185436	IFNLR1	interferon lambda receptor 1 [Source:HGNC Symbol;Acc:HGNC:18584]	1.29408	0.0833809	4.84073e-14	6.34119e-13
ENSG00000173567	ADGRF3	adhesion G protein-coupled receptor F3 [Source:HGNC Symbol;Acc:HGNC:18989]	1.07028	0.631061	5.40812e-14	7.05491e-13
ENSG00000171246	NPTX1	neuronal pentraxin 1 [Source:HGNC Symbol;Acc:HGNC:7952]	2.05539	0.780521	5.56532e-14	7.2468e-13
ENSG00000235513	L3MBTL2-AS1	L3MBTL2 antisense RNA 1 [Source:HGNC Symbol;Acc:HGNC:40847]	1.46039	0.399806	5.75061e-14	7.4753e-13
ENSG00000169085	VXN	vexin [Source:HGNC Symbol;Acc:HGNC:28498]	1.9589	-0.481681	6.86946e-14	8.83929e-13
ENSG00000164181	ELOVL7	ELOVL fatty acid elongase 7 [Source:HGNC Symbol;Acc:HGNC:26292]	1.43059	2.01254	7.97409e-14	1.0209e-12
ENSG00000184898	RBM43	RNA binding motif protein 43 [Source:HGNC Symbol;Acc:HGNC:24790]	1.01876	2.93144	1.41455e-13	1.77523e-12
ENSG00000042832	TG	thyroglobulin [Source:HGNC Symbol;Acc:HGNC:11764]	1.50324	2.35155	1.53166e-13	1.91432e-12
ENSG00000139438	FAM222A	family with sequence similarity 222 member A [Source:HGNC Symbol;Acc:HGNC:25915]	1.36156	0.500774	1.56493e-13	1.95271e-12
ENSG00000170345	FOS	Fos proto-oncogene, AP-1 transcription factor subunit [Source:HGNC Symbol;Acc:HGNC:3796]	1.78727	4.13656	1.56901e-13	1.953e-12
ENSG00000123360	PDE1B	phosphodiesterase 1B [Source:HGNC Symbol;Acc:HGNC:8775]	1.00172	0.813453	1.63061e-13	2.02472e-12
ENSG00000114757	PEX5L	peroxisomal biogenesis factor 5 like [Source:HGNC Symbol;Acc:HGNC:30024]	1.29865	0.506565	2.12507e-13	2.62161e-12
ENSG00000135378	PRRG4	proline rich and Gla domain 4 [Source:HGNC Symbol;Acc:HGNC:30799]	2.209	0.60422	2.24663e-13	2.76263e-12
ENSG00000136383	ALPK3	alpha kinase 3 [Source:HGNC Symbol;Acc:HGNC:17574]	1.34024	1.13615	2.81414e-13	3.42458e-12
ENSG00000122877	EGR2	early growth response 2 [Source:HGNC Symbol;Acc:HGNC:3239]	2.09027	0.549232	3.00594e-13	3.65216e-12
ENSG00000188993	LRRC66	leucine rich repeat containing 66 [Source:HGNC Symbol;Acc:HGNC:34299]	1.03167	0.409646	3.10455e-13	3.76597e-12
ENSG00000261616	AC036108.3	novel transcript, antisense to TTC23	1.38175	0.0749899	3.31636e-13	4.01332e-12
ENSG00000275198	AL512791.2	novel transcript	1.08558	0.0841444	4.27247e-13	5.14587e-12
ENSG00000079215	SLC1A3	solute carrier family 1 member 3 [Source:HGNC Symbol;Acc:HGNC:10941]	1.43256	3.65298	4.29302e-13	5.16653e-12
ENSG00000268061	NAPA-AS1	NAPA antisense RNA 1 [Source:HGNC Symbol;Acc:HGNC:44118]	1.04879	0.0277243	5.4145e-13	6.45507e-12
ENSG00000238057	ZEB2-AS1	ZEB2 antisense RNA 1 [Source:HGNC Symbol;Acc:HGNC:37149]	1.31636	-0.0741127	5.95311e-13	7.05307e-12
ENSG00000134539	KLRD1	killer cell lectin like receptor D1 [Source:HGNC Symbol;Acc:HGNC:6378]	1.8089	0.408871	6.25742e-13	7.39064e-12
ENSG00000125730	C3	complement C3 [Source:HGNC Symbol;Acc:HGNC:1318]	1.40456	3.94155	6.87474e-13	8.08219e-12
ENSG00000231768	LINC01354	long intergenic non-protein coding RNA 1354 [Source:HGNC Symbol;Acc:HGNC:50581]	1.21694	-0.332595	7.12603e-13	8.36472e-12
ENSG00000115590	IL1R2	interleukin 1 receptor type 2 [Source:HGNC Symbol;Acc:HGNC:5994]	1.08106	0.399631	7.17016e-13	8.41005e-12
ENSG00000151651	ADAM8	ADAM metallopeptidase domain 8 [Source:HGNC Symbol;Acc:HGNC:215]	1.07771	-0.1839	8.00603e-13	9.36883e-12
ENSG00000150625	GPM6A	glycoprotein M6A [Source:HGNC Symbol;Acc:HGNC:4460]	1.22658	0.290316	1.06617e-12	1.23628e-11
ENSG00000225131	PSME2P2	proteasome activator subunit 2 pseudogene 2 [Source:HGNC Symbol;Acc:HGNC:30160]	1.06242	0.875969	1.15721e-12	1.33675e-11
ENSG00000142408	CACNG8	calcium voltage-gated channel auxiliary subunit gamma 8 [Source:HGNC Symbol;Acc:HGNC:13628]	1.29645	0.952575	1.34828e-12	1.54575e-11
ENSG00000073756	PTGS2	prostaglandin-endoperoxide synthase 2 [Source:HGNC Symbol;Acc:HGNC:9605]	1.3456	4.95685	1.95253e-12	2.20371e-11
ENSG00000130783	CCDC62	coiled-coil domain containing 62 [Source:HGNC Symbol;Acc:HGNC:30723]	1.23908	0.345867	2.31622e-12	2.60263e-11
ENSG00000143552	NUP210L	nucleoporin 210 like [Source:HGNC Symbol;Acc:HGNC:29915]	1.08786	0.593364	2.46868e-12	2.7658e-11
ENSG00000174038	C9orf131	chromosome 9 open reading frame 131 [Source:HGNC Symbol;Acc:HGNC:31418]	1.21874	-0.012397	2.81915e-12	3.14228e-11
ENSG00000171189	GRIK1	glutamate ionotropic receptor kainate type subunit 1 [Source:HGNC Symbol;Acc:HGNC:4579]	1.1597	0.448365	2.97675e-12	3.30345e-11
ENSG00000095739	BAMBI	BMP and activin membrane bound inhibitor [Source:HGNC Symbol;Acc:HGNC:30251]	1.26614	5.16602	3.91062e-12	4.26531e-11
ENSG00000235505	CASP4LP	caspase 4 like, pseudogene [Source:HGNC Symbol;Acc:HGNC:53657]	1.38055	-0.530671	3.92807e-12	4.27544e-11
ENSG00000267547	AC060766.4	novel transcript	1.159	-0.161666	4.88453e-12	5.25984e-11
ENSG00000143178	TBX19	T-box transcription factor 19 [Source:HGNC Symbol;Acc:HGNC:11596]	1.03658	-0.0640085	5.22573e-12	5.61535e-11
ENSG00000244731	C4A	complement C4A (Rodgers blood group) [Source:HGNC Symbol;Acc:HGNC:1323]	1.28419	2.48093	1.25391e-11	1.30066e-10
ENSG00000197558	SSPOP	SCO-spondin, pseudogene [Source:HGNC Symbol;Acc:HGNC:21998]	1.14797	0.0591464	1.69676e-11	1.72712e-10
ENSG00000186056	MATN1-AS1	MATN1 antisense RNA 1 [Source:HGNC Symbol;Acc:HGNC:40364]	1.48467	0.463011	1.85664e-11	1.87733e-10
ENSG00000095587	TLL2	tolloid like 2 [Source:HGNC Symbol;Acc:HGNC:11844]	1.07454	2.05209	2.199e-11	2.20594e-10
ENSG00000279873	LINC01126	long intergenic non-protein coding RNA 1126 [Source:HGNC Symbol;Acc:HGNC:49275]	1.10713	-0.104867	2.52477e-11	2.51291e-10
ENSG00000266947	AC022916.1	novel transcript, antisense SLFN5	1.10702	-0.293896	2.54797e-11	2.53218e-10
ENSG00000237499	WAKMAR2	wound and keratinocyte migration associated lncRNA 2 [Source:HGNC Symbol;Acc:HGNC:53754]	1.44916	0.981372	3.01957e-11	2.98202e-10
ENSG00000154760	SLFN13	schlafen family member 13 [Source:HGNC Symbol;Acc:HGNC:26481]	1.21541	0.535101	3.7801e-11	3.69717e-10
ENSG00000259531	AC022306.1	signal peptide peptidase-like 2A (SPPL2A) pseudogene	1.0475	-0.281854	4.19176e-11	4.05816e-10
ENSG00000116299	ELAPOR1	endosome-lysosome associated apoptosis and autophagy regulator 1 [Source:HGNC Symbol;Acc:HGNC:29618]	1.52633	-0.13638	4.29459e-11	4.14455e-10
ENSG00000272501	AL662844.4	novel transcript, antisense to HCG27	1.75599	0.169836	5.49866e-11	5.22716e-10
ENSG00000204540	PSORS1C1	psoriasis susceptibility 1 candidate 1 [Source:HGNC Symbol;Acc:HGNC:17202]	1.40487	-0.419214	6.7228e-11	6.32773e-10
ENSG00000079335	CDC14A	cell division cycle 14A [Source:HGNC Symbol;Acc:HGNC:1718]	1.24233	2.62621	7.49753e-11	7.01364e-10
ENSG00000092929	UNC13D	unc-13 homolog D [Source:HGNC Symbol;Acc:HGNC:23147]	1.20516	0.585655	8.40375e-11	7.82775e-10
ENSG00000171522	PTGER4	prostaglandin E receptor 4 [Source:HGNC Symbol;Acc:HGNC:9596]	1.37432	4.53994	1.06861e-10	9.80586e-10
ENSG00000131480	AOC2	amine oxidase copper containing 2 [Source:HGNC Symbol;Acc:HGNC:549]	1.27349	0.310489	1.12093e-10	1.02716e-09
ENSG00000176928	GCNT4	glucosaminyl (N-acetyl) transferase 4 [Source:HGNC Symbol;Acc:HGNC:17973]	1.18445	1.89667	1.35394e-10	1.23327e-09
ENSG00000061455	PRDM6	PR/SET domain 6 [Source:HGNC Symbol;Acc:HGNC:9350]	1.32097	0.275592	1.65679e-10	1.49307e-09
ENSG00000238160	LINC02863	long intergenic non-protein coding RNA 2863 [Source:HGNC Symbol;Acc:HGNC:41290]	1.39827	0.189178	1.85869e-10	1.6629e-09
ENSG00000254708	AL139174.1	methylmalonic aciduria (cobalamin deficiency) cblD type, with homocystinuria (MMADHC) pseudogene	1.42776	-0.174165	2.22976e-10	1.97098e-09
ENSG00000104081	BMF	Bcl2 modifying factor [Source:HGNC Symbol;Acc:HGNC:24132]	1.22752	-0.256481	3.66365e-10	3.15612e-09
ENSG00000243978	RTL9	retrotransposon Gag like 9 [Source:HGNC Symbol;Acc:HGNC:29245]	1.74738	0.283779	3.91823e-10	3.36592e-09
ENSG00000133742	CA1	carbonic anhydrase 1 [Source:HGNC Symbol;Acc:HGNC:1368]	1.10875	-0.338233	3.94113e-10	3.38369e-09
ENSG00000006747	SCIN	scinderin [Source:HGNC Symbol;Acc:HGNC:21695]	2.59276	1.20815	4.75863e-10	4.04006e-09
ENSG00000226329	AC005682.1	solute carrier family 40 (iron-regulated transporter), member 1 (SLC40A1) pseudogene	1.2095	0.082918	4.86974e-10	4.12751e-09
ENSG00000183977	PP2D1	protein phosphatase 2C like domain containing 1 [Source:HGNC Symbol;Acc:HGNC:28406]	1.00224	-0.12149	6.84122e-10	5.69715e-09
ENSG00000205364	MT1M	metallothionein 1M [Source:HGNC Symbol;Acc:HGNC:14296]	1.161	2.1484	6.88431e-10	5.72991e-09
ENSG00000259529	AL136295.5	novel transcript	1.03321	0.0860568	1.71111e-09	1.35187e-08
ENSG00000100336	APOL4	apolipoprotein L4 [Source:HGNC Symbol;Acc:HGNC:14867]	1.93624	-0.408552	2.84761e-09	2.19749e-08
ENSG00000165312	OTUD1	OTU deubiquitinase 1 [Source:HGNC Symbol;Acc:HGNC:27346]	1.36875	2.92721	3.11235e-09	2.38958e-08
ENSG00000012779	ALOX5	arachidonate 5-lipoxygenase [Source:HGNC Symbol;Acc:HGNC:435]	1.09146	-0.22283	3.38152e-09	2.58324e-08
ENSG00000258791	LINC00520	long intergenic non-protein coding RNA 520 [Source:HGNC Symbol;Acc:HGNC:19843]	1.38517	-0.455521	4.11963e-09	3.11125e-08
ENSG00000109927	TECTA	tectorin alpha [Source:HGNC Symbol;Acc:HGNC:11720]	1.24468	-0.243758	6.66665e-09	4.89658e-08
ENSG00000179388	EGR3	early growth response 3 [Source:HGNC Symbol;Acc:HGNC:3240]	1.6805	1.39932	7.46975e-09	5.43929e-08
ENSG00000173200	PARP15	poly(ADP-ribose) polymerase family member 15 [Source:HGNC Symbol;Acc:HGNC:26876]	1.05324	-0.202346	1.11616e-08	7.92698e-08
ENSG00000153802	TMPRSS11D	transmembrane serine protease 11D [Source:HGNC Symbol;Acc:HGNC:24059]	1.02802	-0.441158	1.24655e-08	8.79973e-08
ENSG00000260231	KDM7A-DT	KDM7A divergent transcript [Source:HGNC Symbol;Acc:HGNC:48959]	1.3579	0.175073	1.54204e-08	1.07513e-07
ENSG00000100031	GGT1	gamma-glutamyltransferase 1 [Source:HGNC Symbol;Acc:HGNC:4250]	1.01331	0.245697	1.60188e-08	1.11481e-07
ENSG00000259807	AC009093.1	novel transcript	-1.13915	-0.332471	1.71375e-08	1.18941e-07
ENSG00000196220	SRGAP3	SLIT-ROBO Rho GTPase activating protein 3 [Source:HGNC Symbol;Acc:HGNC:19744]	1.0562	0.614928	1.76739e-08	1.22441e-07
ENSG00000259687	LINC01220	long intergenic non-protein coding RNA 1220 [Source:HGNC Symbol;Acc:HGNC:49664]	1.14993	-0.0213621	1.96193e-08	1.3512e-07
ENSG00000176927	EFCAB5	EF-hand calcium binding domain 5 [Source:HGNC Symbol;Acc:HGNC:24801]	1.02656	-0.0251262	2.10665e-08	1.44046e-07
ENSG00000154548	SRSF12	serine and arginine rich splicing factor 12 [Source:HGNC Symbol;Acc:HGNC:21220]	1.41527	0.235303	2.49928e-08	1.6855e-07
ENSG00000229020	AKR7A2P1	aldo-keto reductase family 7 member A2 pseudogene 1 [Source:HGNC Symbol;Acc:HGNC:24062]	1.00945	-0.221327	2.71273e-08	1.81898e-07
ENSG00000258777	HIF1A-AS1	HIF1A antisense RNA 1 [Source:HGNC Symbol;Acc:HGNC:43014]	1.17612	-0.158168	2.89123e-08	1.93188e-07
ENSG00000155926	SLA	Src like adaptor [Source:HGNC Symbol;Acc:HGNC:10902]	1.11742	0.504386	3.36535e-08	2.22334e-07
ENSG00000153993	SEMA3D	semaphorin 3D [Source:HGNC Symbol;Acc:HGNC:10726]	1.04823	3.08839	3.48504e-08	2.29645e-07
ENSG00000173432	SAA1	serum amyloid A1 [Source:HGNC Symbol;Acc:HGNC:10513]	1.2888	0.26108	7.07315e-08	4.46774e-07
ENSG00000153234	NR4A2	nuclear receptor subfamily 4 group A member 2 [Source:HGNC Symbol;Acc:HGNC:7981]	1.14711	1.14601	7.45565e-08	4.69186e-07
ENSG00000168143	FAM83B	family with sequence similarity 83 member B [Source:HGNC Symbol;Acc:HGNC:21357]	1.11018	-0.25206	8.3466e-08	5.20954e-07
ENSG00000272941	AC083862.1	novel transcript, antisense to C7orf49	1.07725	-0.315485	1.07711e-07	6.55903e-07
ENSG00000111262	KCNA1	potassium voltage-gated channel subfamily A member 1 [Source:HGNC Symbol;Acc:HGNC:6218]	1.13144	0.700462	1.7988e-07	1.05737e-06
ENSG00000254710	AP001970.1	novel transcript	1.10212	-0.199601	3.99968e-07	2.22418e-06
ENSG00000137474	MYO7A	myosin VIIA [Source:HGNC Symbol;Acc:HGNC:7606]	1.10759	0.478437	4.10761e-07	2.27756e-06
ENSG00000225434	LINC01504	long intergenic non-protein coding RNA 1504 [Source:HGNC Symbol;Acc:HGNC:51185]	1.09569	0.1524	7.49441e-07	3.99842e-06
ENSG00000103723	AP3B2	adaptor related protein complex 3 subunit beta 2 [Source:HGNC Symbol;Acc:HGNC:567]	1.17684	0.188813	8.71022e-07	4.59086e-06
ENSG00000123358	NR4A1	nuclear receptor subfamily 4 group A member 1 [Source:HGNC Symbol;Acc:HGNC:7980]	1.24639	1.36554	1.04391e-06	5.42891e-06
ENSG00000164684	ZNF704	zinc finger protein 704 [Source:HGNC Symbol;Acc:HGNC:32291]	1.42893	0.804163	1.87438e-06	9.35228e-06
ENSG00000244306	DUXAP10	double homeobox A pseudogene 10 [Source:NCBI gene (formerly Entrezgene);Acc:503639]	1.01976	-0.529306	1.97178e-06	9.79339e-06
ENSG00000158050	DUSP2	dual specificity phosphatase 2 [Source:HGNC Symbol;Acc:HGNC:3068]	1.00233	0.56126	2.09935e-06	1.03629e-05
ENSG00000170382	LRRN2	leucine rich repeat neuronal 2 [Source:HGNC Symbol;Acc:HGNC:16914]	1.12984	0.123529	2.56106e-06	1.24764e-05
ENSG00000198535	C2CD4A	C2 calcium dependent domain containing 4A [Source:HGNC Symbol;Acc:HGNC:33627]	1.88363	0.99762	2.74077e-06	1.32587e-05
ENSG00000280339	AP001528.2	novel transcript	1.09396	0.198005	8.61864e-06	3.8426e-05
ENSG00000069431	ABCC9	ATP binding cassette subfamily C member 9 [Source:HGNC Symbol;Acc:HGNC:60]	1.06702	3.92808	1.11744e-05	4.88077e-05
ENSG00000169429	CXCL8	C-X-C motif chemokine ligand 8 [Source:HGNC Symbol;Acc:HGNC:6025]	1.16735	4.8795	3.64019e-05	0.000144133
ENSG00000226453	LINC02542	long intergenic non-protein coding RNA 2542 [Source:HGNC Symbol;Acc:HGNC:53576]	1.06944	0.519482	0.000256566	0.000844809
