# Supplementary material for: Zika Virus Infection of Human Iris Pigment Epithelial Cells
Source: Front Immunol. 2021 Apr 22;12:644153. doi: 10.3389/fimmu.2021.644153 (PMC8100333; doi:10.3389/fimmu.2021.644153)
Supplement: Supplementary Table 3 — Enrichment Analysis. [file Table_3.xlsx]

## Sheet: Sheet1
Pathway Name	Direction	Source Name	Pathway FDR	Gene Symbols
defense response to virus	Up in ZIKV	GO:Biological Process	1.23583e-41	ABCC9; ADAR; APOBEC3D; APOBEC3F; APOBEC3G; BST2; CXCL10; CXCL9; DDX60; DHX58; EIF2AK2; GBP1; GBP3; HERC5; IFI16; IFI44L; IFIT1; IFIT2; IFIT3; IFIT5; IFITM1; IFNB1; IL23A; IL28A; IL28B; IL28RA; IL29; IL6; IRF1; ISG15; ISG20; MX1; MX2; NLRC5; OAS1; OAS2; OAS3; OASL; PLSCR1; PMAIP1; PML; RSAD2; SAMHD1; STAT1; STAT2; TLR3; TRIM22; TRIM25; TRIM5; UNC13D; UNC93B1;
innate immune response	Up in ZIKV	GO:Biological Process	2.35824e-40	ABCG1; AC005013; ACHE; ADAR; ADRB2; AIM2; APOBEC3D; APOBEC3F; APOBEC3G; APOL1; ATF3; BIRC3; BST2; BTC; BTN3A1; C3; C4A; C4B; CARD16; CASP10; CASP1; CASP7; CCL5; CD274; CEACAM1; CFB; CSF1; CTSS; CXCL10; CXCL11; CXCL9; DDIT3; DDX58; DDX60; DDX60L; DHX58; EGF; EIF2AK2; EREG; ERN1; FOS; GBP2; HERC5; HLA-B; IDO1; IFI16; IFI27; IFI6; IFIH1; IFIT1; IFIT2; IFIT3; IFIT5; IFITM1; IFNB1; IL12A; IL1A; IL1R2;…
type I interferon signaling pathway	Up in ZIKV	GO:Biological Process	1.90687e-30	ADAR; GBP2; HLA-B; HLA-F; IFI35; IFI6; IFIT1; IFIT2; IFIT3; IFITM1; IFNB1; IRF1; IRF2; IRF4; IRF7; ISG15; ISG20; MX1; MX2; OAS1; OAS2; OAS3; OASL; PSMB8; PTPN6; SOCS1; SP100; STAT1; STAT2; USP18; XAF1;
Interferon Signaling	Up in ZIKV	REACTOME	4.79395e-28	ADAR; DDX58; EIF2AK2; FCGR1B; GBP1; GBP2; GBP3; GBP4; GBP5; HERC5; HLA-B; HLA-F; IFI35; IFI6; IFIT1; IFIT2; IFIT3; IFITM1; IFNB1; IRF1; IRF2; IRF4; IRF7; ISG15; ISG20; JAK2; MX1; MX2; OAS1; OAS2; OAS3; OASL; PML; PSMB8; PTPN6; SOCS1; SP100; STAT1; STAT2; TRIM25; UBA7; UBE2L6; USP18; XAF1;
Cytokine Signaling in Immune system	Up in ZIKV	REACTOME	1.29643e-27	ADAR; CASP1; DDX58; EIF2AK2; FCGR1B; GBP1; GBP2; GBP3; GBP4; GBP5; HERC5; HLA-B; HLA-F; IFI35; IFI6; IFIT1; IFIT2; IFIT3; IFITM1; IFNB1; IL1A; IL1R2; IL6; IL7; IRAK2; IRF1; IRF2; IRF4; IRF7; ISG15; ISG20; JAK2; MAP3K8; MX1; MX2; MYD88; NOD2; OAS1; OAS2; OAS3; OASL; PELI1; PML; PSMB8; PTPN6; SOCS1; SP100; STAT1; STAT2; TRIM25; UBA7; UBE2L6; USP18; XAF1;
Interferon alpha/beta signaling	Up in ZIKV	REACTOME	1.23437e-26	ADAR; GBP2; HLA-B; HLA-F; IFI35; IFI6; IFIT1; IFIT2; IFIT3; IFITM1; IFNB1; IRF1; IRF2; IRF4; IRF7; ISG15; ISG20; MX1; MX2; OAS1; OAS2; OAS3; OASL; PSMB8; PTPN6; SOCS1; STAT2; USP18; XAF1;
cytokine-mediated signaling pathway	Up in ZIKV	GO:Biological Process	2.50561e-26	ADAR; CX3CL1; EREG; FCGR1B; GBP1; GBP2; HERC5; HLA-B; HLA-F; IFI35; IFI6; IFIT1; IFIT2; IFIT3; IFITM1; IFNB1; IL12RB2; IL15RA; IL1A; IL1R2; IL22RA1; IL28RA; IL6; IRF1; IRF2; IRF4; IRF7; ISG15; ISG20; JAK2; MX1; MX2; MYD88; OAS1; OAS2; OAS3; OASL; PML; PSMB8; PTPN6; SOCS1; SP100; STAT1; STAT2; UBA7; UBE2L6; USP18; XAF1;
negative regulation of viral genome replication	Up in ZIKV	GO:Biological Process	2.24453e-22	ADAR; APOBEC3F; APOBEC3G; BST2; CCL5; EIF2AK2; IFI16; IFIT1; IFITM1; IFNB1; IL28B; ISG15; ISG20; MX1; OAS1; OAS3; OASL; PARP10; PLSCR1; PROX1; RSAD2;
Immune System	Up in ZIKV	REACTOME	3.16697e-22	ADAR; AIM2; BIRC3; BTC; C3; C4A; C4B; CASP10; CASP1; CD274; CFB; CTSS; DDX58; DHX58; DTX3L; EGF; EIF2AK2; EREG; FBXO6; FCGR1B; FOS; GBP1; GBP2; GBP3; GBP4; GBP5; HERC5; HLA-B; HLA-DOB; HLA-F; IFI16; IFI35; IFI6; IFIH1; IFIT1; IFIT2; IFIT3; IFITM1; IFNB1; IL1A; IL1R2; IL6; IL7; IRAK2; IRF1; IRF2; IRF4; IRF7; ISG15; ISG20; JAK2; KLRD1; LAT2; MAP3K8; MOV10; MX1; MX2; MYD88; NCF2; NFKBIA; NFKBIE; NLR…
response to virus	Up in ZIKV	GO:Biological Process	2.85645e-16	ADAR; BATF3; BST2; CCL5; CXCL10; DDX58; DDX60; DHX58; EIF2AK2; IFI44; IFIH1; IFIT1; IFIT2; IFIT3; IFITM1; IFNB1; IL12A; IRF7; ISG20; MX1; MX2; MYD88; OAS1; OAS2; OAS3; OASL; RSAD2; TLR3; TRIM22;
immune response	Up in ZIKV	GO:Biological Process	6.12338e-15	AIM2; C3; CCL20; CCL5; CD274; CTSS; CX3CL1; CXCL10; CXCL11; CXCL3; CXCL9; FCGR1B; GBP2; GTPBP1; HLA-B; HLA-DOB; HLA-E; HLA-F; IFI44L; IFI6; IL12A; IL1A; IL1R2; IL23A; IL32; IL6; IL7; IL8; OAS1; OAS2; OAS3; OASL; PTGER4; RAET1L; SAMHD1; SECTM1; TLR2; TNFSF10; TNFSF13B; TNFSF18; TNFSF9; TRIM22; ULBP1;
Interferon gamma signaling	Up in ZIKV	REACTOME	6.62769e-15	FCGR1B; GBP1; GBP2; GBP3; GBP4; GBP5; HLA-B; HLA-F; IRF1; IRF2; IRF4; IRF7; JAK2; OAS1; OAS2; OAS3; OASL; PML; PTPN6; SOCS1; SP100;
interferon-gamma-mediated signaling pathway	Up in ZIKV	GO:Biological Process	7.33259e-14	FCGR1B; GBP1; GBP2; HLA-B; HLA-F; IRF1; IRF2; IRF4; IRF7; JAK2; OAS1; OAS2; OAS3; OASL; PML; PTPN6; SOCS1; SP100; STAT1;
inflammatory response	Up in ZIKV	GO:Biological Process	2.72432e-11	AC005013; ADAM8; AIM2; ALOX5; APOL3; C3; C3AR1; C4A; C4B; CCL20; CCL5; CSF1; CXCL10; CXCL11; CXCL3; CXCL9; FOS; HDAC9; IDO1; IFI16; IL1A; IL23A; IL6; IL8; IRAK2; MYD88; NFKBIZ; NMI; PLA2G4C; PTGS2; THEMIS2; TLR2; TLR3; TNFAIP3; TNFAIP6;
RIG-I/MDA5 mediated induction of IFN-alpha/beta pathways	Up in ZIKV	REACTOME	1.21045e-09	CASP10; DDX58; DHX58; HERC5; IFIH1; IFNB1; IRF1; IRF2; IRF7; ISG15; MYD88; NFKBIA; NLRC5; SAA1; TNFAIP3; TRIM25; UBA7; UBE2L6;
response to lipopolysaccharide	Up in ZIKV	GO:Biological Process	7.47738e-09	CASP1; CCRN4L; CNP; CXCL10; FOS; GCH1; IDO1; IL12A; IL12RB2; IL6; JAK2; MYD88; NCF2; NFKBIA; NOD2; PELI1; PTGER4; PTGIR; PTGS2; SOD2; STAT1; TLR2;
positive regulation of NF-kappaB transcription factor activity	Up in ZIKV	GO:Biological Process	8.02071e-09	ADAM8; AIM2; ALK; CAPN3; EIF2AK2; IRAK2; MYD88; NFKBIA; NOD2; PRKD2; RBCK1; RHEBL1; TLR2; TLR3; TNFSF18; TRAF1; TRIM14; TRIM22; TRIM25; TRIM5;
Innate Immune System	Up in ZIKV	REACTOME	1.27962e-08	AIM2; BIRC3; BTC; C3; C4A; C4B; CASP10; CASP1; CFB; CTSS; DDX58; DHX58; EGF; EREG; FOS; HERC5; IFI16; IFIH1; IFNB1; IL6; IRAK2; IRF1; IRF2; IRF7; ISG15; JAK2; KLRD1; LAT2; MOV10; MYD88; NFKBIA; NLRC5; NOD2; NR4A1; PDE1B; PELI1; SAA1; SOCS1; TLR2; TLR3; TNFAIP3; TRIM21; TRIM25; UBA7; UBE2L6; UNC93B1; ZBP1;
protein binding	Up in ZIKV	GO: Molecular function	2.20456e-08	ABCC2; ABCG1; ABTB2; AC005013; ACHE; ACTN2; ADAM8; ADAMTSL3; ADAR; ADRB2; AGRN; AIM2; AKAP3; ALK; ALOX5; ALPK3; ANKDD1B; ANKRD33B; ANKRD45; APOBEC3F; APOBEC3G; APOL1; ARAP2; ARC; ARHGAP27; ARID5A; ATF3; ATP10A; BANK1; BATF2; BBC3; BIRC3; BMF; BRIP1; BST2; BTC; BTN3A1; C2CD4A; C3; C4A; C4B; CACNA1I; CAPN3; CASP10; CASP1; CASP7; CCL20; CCL5; CCNA1; CCRN4L; CD274; CD83; CDC14A; CDK18; CEACAM1; CHAC1…
Cytokine-cytokine receptor interaction	Up in ZIKV	KEGG	6.97621e-08	CCL20; CSF1; CX3CL1; CXCL10; CXCL11; CXCL16; CXCL3; CXCL9; EGF; IFNB1; IL12A; IL12RB2; IL15RA; IL1A; IL1R2; IL22RA1; IL23A; IL28A; IL28B; IL28RA; IL29; IL6; IL7; IL8; TNFRSF9; TNFSF10; TNFSF13B; TNFSF18; TNFSF9;
negative regulation of type I interferon production	Up in ZIKV	GO:Biological Process	8.9687e-07	DDX58; DHX58; HERC5; IFIH1; ISG15; NLRC5; TNFAIP3; TRIM25; UBA7; UBE2L6;
cellular response to interferon-beta	Up in ZIKV	GO:Biological Process	8.50227e-06	AIM2; IFNB1; IRF1; PNPT1; STAT1; TLR3;
cytoplasm	Up in ZIKV	GO: Cellular component	8.82079e-06	ADAM8; ADAR; ADCY10; AGRN; AIM2; ALDH8A1; ALOX5; AOC2; AP3B2; APOBEC3D; APOBEC3F; APOBEC3G; APOL3; APOL6; ARC; ARHGAP27; BAMBI; BIRC3; BMF; BRIP1; BST2; C3orf20; C7orf53; CA1; CAPN3; CASP10; CASP1; CASP7; CCDC62; CCL5; CCRN4L; CD34; CDC14A; CNP; CPEB3; DDX58; DDX60; DHX58; DNAH12; DTX3L; DUSP8; EGR2; EGR3; EIF2AK2; FBXO6; FRMD3; FST; FTSJD2; FZD5; GBP3; GBP4; GCA; GCH1; GIMAP2; HDAC9; HERC5; HERC…
negative regulation of NF-kappaB transcription factor activity	Up in ZIKV	GO:Biological Process	9.30273e-06	AIM2; IRAK2; KLF4; NFKBIA; NLRC5; NOD2; PARP10; PELI1; RBCK1; TNFAIP3; TRIM21; ZC3H12A;
JAK-STAT cascade	Up in ZIKV	GO:Biological Process	9.83325e-06	IL15RA; IL28A; IL28B; IL29; JAK2; NMI; SOCS1; STAT1; STAT2;
Toll-like receptor signaling pathway	Up in ZIKV	KEGG	2.53182e-05	CXCL10; CXCL11; CXCL9; FOS; IFNB1; IL12A; IL6; IL8; IRF7; MAP3K8; MYD88; NFKBIA; STAT1; TLR2; TLR3;
Negative regulators of RIG-I/MDA5 signaling	Up in ZIKV	REACTOME	2.53525e-05	DDX58; HERC5; IFIH1; ISG15; NLRC5; TNFAIP3; TRIM25; UBA7; UBE2L6;
apoptotic process	Up in ZIKV	GO:Biological Process	2.86166e-05	AIM2; BBC3; BIRC3; BMF; CAPN3; CASP10; CASP1; CASP7; CSRNP1; DDIT3; DSP; FZD5; IL1A; IRF1; JAK2; MX1; NFKBIA; NR4A1; NUAK2; PDE1B; PLSCR1; PMAIP1; PML; PPP1R15A; PSMB10; PSMB8; PSMB9; PTPN6; SEPT4; STAT1; TLR2; TNFAIP3; TNFRSF9; TNFSF10; TNFSF9; TRAF1; TRIM69; XAF1; ZC3H12A;
cytokine activity	Up in ZIKV	GO: Molecular function	3.49264e-05	CCL20; CSF1; CXCL9; IFNB1; IL12A; IL1A; IL23A; IL28A; IL28B; IL29; IL32; IL6; IL7; SECTM1; TNFSF10; TNFSF13B; TNFSF18; TNFSF9;
Antiviral mechanism by IFN-stimulated genes	Up in ZIKV	REACTOME	3.54742e-05	DDX58; EIF2AK2; HERC5; IFIT1; ISG15; MX1; MX2; STAT1; TRIM25; UBA7; UBE2L6; USP18;
ISG15 antiviral mechanism	Up in ZIKV	REACTOME	3.54742e-05	DDX58; EIF2AK2; HERC5; IFIT1; ISG15; MX1; MX2; STAT1; TRIM25; UBA7; UBE2L6; USP18;
Hepatitis C	Up in ZIKV	KEGG	3.6838e-05	CLDN23; DDX58; EGF; EIF2AK2; IFIT1; IFNB1; IL8; IRF1; IRF7; NFKBIA; OAS1; OAS2; OAS3; RNF31; STAT1; STAT2; TLR3;
RIG-I-like receptor signaling pathway	Up in ZIKV	KEGG	4.58285e-05	CASP10; CXCL10; DDX58; DHX58; IFIH1; IFNB1; IL12A; IL8; IRF7; ISG15; NFKBIA; TRIM25;
positive regulation of I-kappaB kinase/NF-kappaB signaling	Up in ZIKV	GO:Biological Process	4.79138e-05	APOL3; BIRC3; BST2; CASP10; CASP1; LGALS9; MYD88; NOD2; PELI1; RBCK1; SECTM1; TLR3; TNFSF10; TRAF1; TRIM22; TRIM25; TRIM5;
Jak-STAT signaling pathway	Up in ZIKV	KEGG	5.16971e-05	IFNB1; IL12A; IL12RB2; IL15RA; IL22RA1; IL23A; IL28A; IL28B; IL28RA; IL29; IL6; IL7; JAK2; PTPN6; RNF31; SOCS1; STAT1; STAT2;
double-stranded RNA binding	Up in ZIKV	GO: Molecular function	7.53929e-05	DDX58; DDX60; DHX58; EIF2AK2; IFIH1; OAS1; OAS2; OAS3; OASL; TLR3;
extracellular space	Up in ZIKV	GO: Cellular component	8.05053e-05	ACHE; AGRN; ALOX5; ANGPTL1; APOL1; APOL4; BTC; C3; C4A; C4B; CCL20; CCL5; CETP; CFB; CNP; CSF1; CTSS; CX3CL1; CXCL10; CXCL11; CXCL16; CXCL3; CXCL9; EGF; EREG; GGT1; HAPLN3; IFNB1; IL12A; IL15RA; IL1A; IL23A; IL28A; IL28B; IL29; IL32; IL6; IL7; IL8; LIPC; LIPG; MDGA1; MOV10; OAS3; PTN; SECTM1; SERPINE3; SSPO; TG; TNFAIP2; TNFAIP6; TNFRSF9; TNFSF10; TNFSF13B; TNFSF18; TNFSF9;
TRAF6 mediated IRF7 activation	Up in ZIKV	REACTOME	0.000107154	DDX58; IFIH1; IFNB1; IRF1; IRF2; IRF7; MYD88; TRIM25;
response to interferon-alpha	Up in ZIKV	GO:Biological Process	0.000128269	ADAR; BST2; EIF2AK2; IFITM1; MX2;
cytosol	Up in ZIKV	GO: Cellular component	0.000164977	ACTN2; ADCY10; AGBL2; AIM2; ALOX5; APOBEC3G; ARAP2; BBC3; BIRC3; BMF; CA1; CAPN3; CASP10; CASP1; CASP7; CCNA1; CH25H; CHAC1; DDX58; EIF2AK2; FAM125B; FOS; GBP1; GBP2; GCH1; GMPR; GTPBP1; HERC5; HERC6; HSH2D; ID2; IDO1; IFI16; IFI35; IFIH1; IFIT1; IFIT2; IFIT3; IL1A; IRAK2; IRF1; IRF2; IRF4; IRF7; ISG15; JAK2; MAP3K8; MOV10; MX1; MX2; MYD88; MYO7A; NAPA; NCF2; NEB; NFKBIA; NFKBIE; NLRC5; NOD2; NT5…
positive regulation of defense response to virus by host	Up in ZIKV	GO:Biological Process	0.000166824	AIM2; APOBEC3F; APOBEC3G; DDX58; IL23A; PML;
Toll-Like Receptors Cascades	Up in ZIKV	REACTOME	0.000173847	BIRC3; CTSS; FOS; IL6; IRAK2; IRF7; JAK2; MYD88; NFKBIA; NOD2; PELI1; SAA1; SOCS1; TLR2; TLR3; UNC93B1;
Activated TLR4 signalling	Up in ZIKV	REACTOME	0.000185053	BIRC3; FOS; IL6; IRAK2; IRF7; JAK2; MYD88; NFKBIA; NOD2; PELI1; SAA1; SOCS1; TLR2; TLR3;
cytoplasmic mRNA processing body	Up in ZIKV	GO: Cellular component	0.000236348	APOBEC3D; APOBEC3F; APOBEC3G; CCRN4L; MOV10; PATL1; PATL2; TRIM21; TRIM5; XRN1;
response to cytokine	Up in ZIKV	GO:Biological Process	0.000308748	CCL5; CD38; CXCL16; FOS; IL12RB2; IL6; PML; PTGS2; SP100; STAT1;
chemokine activity	Up in ZIKV	GO: Molecular function	0.000318069	CCL20; CCL5; CX3CL1; CXCL10; CXCL11; CXCL16; CXCL3; CXCL9; IL8;
antigen processing and presentation	Up in ZIKV	GO:Biological Process	0.000333314	CTSS; HLA-B; HLA-DOB; HLA-E; HLA-F; PSMB8; PSMB9; RAET1L; RELB; ULBP1;
Cytosolic DNA-sensing pathway	Up in ZIKV	KEGG	0.000360508	ADAR; AIM2; CASP1; CXCL10; DDX58; IFNB1; IL6; IRF7; NFKBIA; ZBP1;
toll-like receptor 4 signaling pathway	Up in ZIKV	GO:Biological Process	0.000387171	AC005013; BIRC3; FOS; IRAK2; IRF7; MYD88; NFKBIA; NOD2; PELI1; PIK3AP1; TLR2; TLR3;
ISG15-protein conjugation	Up in ZIKV	GO:Biological Process	0.000470954	HERC5; ISG15; UBA7; UBE2L6;
response to interferon-beta	Up in ZIKV	GO:Biological Process	0.000470954	BST2; IFITM1; PLSCR1; XAF1;
Toll Like Receptor 4 (TLR4) Cascade	Up in ZIKV	REACTOME	0.0005629	BIRC3; FOS; IL6; IRAK2; IRF7; JAK2; MYD88; NFKBIA; NOD2; PELI1; SAA1; SOCS1; TLR2; TLR3;
signal transduction	Up in ZIKV	GO:Biological Process	0.000707567	ABCC9; AGRN; ALK; ANKDD1B; APOL3; ARAP2; ARHGAP27; BST2; C3; CACNA1I; CAPN3; CASP1; CCL20; CD274; CD34; CD38; CD83; CHRNB2; CXCL10; CXCL11; CXCL9; EGF; GABRR2; GTPBP1; HLA-DOB; IL15RA; IL8; IRAK2; JAK2; KCNH7; LGALS9; LRRN2; MX1; MYD88; NR4A1; NR4A2; OPTN; PDE1B; PDE4B; RAB20; RASD1; RET; RGMB; RHEBL1; RND1; RRAD; SECTM1; SP110; SRGAP3; STAT1; STAT2; TG; TLR2; TLR3; TNFAIP6; TNFSF10; TNFSF13B; TN…
negative regulation of cell proliferation	Up in ZIKV	GO:Biological Process	0.000772396	EIF2AK2; EREG; FZD5; IFIT3; IFITM1; IL1A; IL28RA; IL29; IL6; IL8; IRF1; JAK2; KLF4; MSX1; NKX3-1; PML; PROX1; PTGS2; PTPN6; RARRES3; SCIN; SOD2; SSTR2; TLR2; TNFRSF9; WARS;
Activation of C3 and C5	Up in ZIKV	REACTOME	0.000775066	C3; C4A; C4B; CFB;
Antigen processing and presentation	Up in ZIKV	PID BIOCARTA	0.000781804	PSMB8; PSMB9; PSMB9; TAP1; TAP2;
positive regulation of interferon-beta production	Up in ZIKV	GO:Biological Process	0.000889602	DDX58; IFIH1; IRF1; IRF7; TLR2; TLR3;
response to interferon-gamma	Up in ZIKV	GO:Biological Process	0.000889602	BST2; CXCL16; GCH1; IFITM1; NUB1; SP100;
NAD+ ADP-ribosyltransferase activity	Up in ZIKV	GO: Molecular function	0.000889602	PARP10; PARP12; PARP14; PARP15; PARP9; TIPARP;
lymphocyte chemotaxis	Up in ZIKV	GO:Biological Process	0.000907412	ADAM8; CX3CL1; CXCL16; SAA1;
positive regulation of transcription from RNA polymerase II promoter	Up in ZIKV	GO:Biological Process	0.000991773	ADRB2; AGRN; ARID5A; ATF3; CCDC62; CSRNP1; CXCL10; DDIT3; DDX58; DLL1; EGR2; ETS2; FOS; FZD5; ID4; IFI16; IFNB1; IL1A; IL23A; IL6; IRF1; IRF4; IRF7; KLF4; LMO2; MAFB; MSX1; NCOA7; NFKBIA; NKX3-1; NLRC5; NOD2; NR4A1; NR4A2; PLSCR1; PRIC285; PRKD2; PROX1; STAT1; TBX19; TLR2; TLR3;
detection of virus	Up in ZIKV	GO:Biological Process	0.00102114	DDX58; IFIH1; TLR3;
response to dsRNA	Up in ZIKV	GO:Biological Process	0.00102114	PELI1; PMAIP1; TLR3;
2'-5'-oligoadenylate synthetase activity	Up in ZIKV	GO: Molecular function	0.00102114	OAS1; OAS2; OAS3;
TRAF3-dependent IRF activation pathway	Up in ZIKV	REACTOME	0.00108733	DDX58; IFIH1; IFNB1; IRF7; TRIM25;
toll-like receptor signaling pathway	Up in ZIKV	GO:Biological Process	0.00111631	BIRC3; CTSS; FOS; IRAK2; IRF7; MYD88; NFKBIA; NOD2; PELI1; TLR2; TLR3; UNC93B1;
negative regulation of viral release from host cell	Up in ZIKV	GO:Biological Process	0.00141433	PML; TRIM21; TRIM25; TRIM26; TRIM5;
positive regulation of interleukin-1 beta production	Up in ZIKV	GO:Biological Process	0.00147011	AIM2; IFI16; JAK2; NOD2;
antigen processing and presentation of exogenous peptide antigen via MHC class I	Up in ZIKV	GO:Biological Process	0.0014721	CTSS; FCGR1B; HLA-B; HLA-F; NCF2; PSMB10; PSMB8; PSMB9; TAP1; TAP2;
positive regulation of sequence-specific DNA binding transcription factor activity	Up in ZIKV	GO:Biological Process	0.00155672	DDX58; IL6; JAK2; PRKD2; SP100; TRIM14; TRIM21; TRIM22; TRIM25; TRIM26; TRIM5;
positive regulation of interleukin-12 production	Up in ZIKV	GO:Biological Process	0.00156162	IDO1; IL23A; NOD2; TLR2; TLR3; TNFSF9;
TRAF6 mediated NF-kB activation	Up in ZIKV	REACTOME	0.00158381	DDX58; IFIH1; MYD88; NFKBIA; SAA1; TRIM25;
Adaptive Immune System	Up in ZIKV	REACTOME	0.00163147	BTC; C3; CD274; CTSS; DTX3L; EGF; EREG; FBXO6; FCGR1B; HLA-B; HLA-DOB; HLA-F; IFITM1; KLRD1; MAP3K8; MOV10; NCF2; NFKBIA; NFKBIE; NR4A1; PIK3AP1; PSMB10; PSMB8; PSMB9; PTPN6; RASGRP3; RBCK1; RNF19B; SOCS1; TAP1; TAP2; TRIM21; TRIM36; UBA7; UBE2L6; ULBP1;
protein self-association	Up in ZIKV	GO: Molecular function	0.0016565	ACHE; ADAM8; CCL5; NKX3-1; RSAD2; SPTBN5; TNFAIP3;
Signal transduction through il1r	Up in ZIKV	PID BIOCARTA	0.00166411	FOS; IFNB1; IL1A; IL6; IRAK2; MYD88; NFKBIA;
positive regulation of inflammatory response	Up in ZIKV	GO:Biological Process	0.0017476	ADAM8; CTSS; CX3CL1; IL23A; JAK2; PTGER4; TLR2; TLR3;
positive regulation of type I interferon production	Up in ZIKV	GO:Biological Process	0.00175491	DHX58; IFI16; IRF1; IRF7; MYD88; NFKBIA; TLR3; TRIM21; ZBP1;
myeloid dendritic cell differentiation	Up in ZIKV	GO:Biological Process	0.00177394	BATF2; BATF3; IRF4; RELB; TNFSF9;
antigen processing and presentation of peptide antigen via MHC class I	Up in ZIKV	GO:Biological Process	0.00177697	CTSS; FCGR1B; HLA-B; HLA-E; HLA-F; NCF2; PSMB10; PSMB8; PSMB9; TAP1; TAP2;
Graft-versus-host disease	Up in ZIKV	KEGG	0.00211683	HLA-B; HLA-DOB; HLA-E; HLA-F; IL1A; IL6; KLRD1;
response to peptidoglycan	Up in ZIKV	GO:Biological Process	0.00213152	IL6; MYD88; NOD2; TLR2;
regulation of type I interferon-mediated signaling pathway	Up in ZIKV	GO:Biological Process	0.0021396	IFNB1; PTPN6; SOCS1; STAT1; STAT2; USP18;
positive regulation of interferon-gamma production	Up in ZIKV	GO:Biological Process	0.00215255	FZD5; IL12A; IL12RB2; IL23A; IL29; PDE4B; TNFSF9;
positive regulation of innate immune response	Up in ZIKV	GO:Biological Process	0.00216016	CCL5; EREG; IFNB1; NOD2; PLSCR1;
MyD88:Mal cascade initiated on plasma membrane	Up in ZIKV	REACTOME	0.00216184	FOS; IL6; IRAK2; JAK2; MYD88; NFKBIA; NOD2; PELI1; SAA1; SOCS1; TLR2;
Toll Like Receptor TLR6:TLR2 Cascade	Up in ZIKV	REACTOME	0.00216184	FOS; IL6; IRAK2; JAK2; MYD88; NFKBIA; NOD2; PELI1; SAA1; SOCS1; TLR2;
Signaling by Interleukins	Up in ZIKV	REACTOME	0.00234448	CASP1; IL1A; IL1R2; IL6; IL7; IRAK2; JAK2; MAP3K8; MYD88; NOD2; PELI1; PTPN6;
regulation of inflammatory response	Up in ZIKV	GO:Biological Process	0.00236012	BIRC3; CASP1; GGT1; JAK2; MYD88; NOD2; PIK3AP1; PTGS2;
lipoprotein metabolic process	Up in ZIKV	GO:Biological Process	0.00237838	ABCG1; APOL1; APOL2; APOL3; APOL4; APOL6; CETP;
Toll Like Receptor 2 (TLR2) Cascade	Up in ZIKV	REACTOME	0.00248421	FOS; IL6; IRAK2; JAK2; MYD88; NFKBIA; NOD2; PELI1; SAA1; SOCS1; TLR2;
Toll Like Receptor TLR1:TLR2 Cascade	Up in ZIKV	REACTOME	0.00248421	FOS; IL6; IRAK2; JAK2; MYD88; NFKBIA; NOD2; PELI1; SAA1; SOCS1; TLR2;
Antigen processing-Cross presentation	Up in ZIKV	REACTOME	0.00256687	CTSS; FCGR1B; HLA-B; HLA-F; NCF2; PSMB10; PSMB8; PSMB9; TAP1; TAP2;
base conversion or substitution editing	Up in ZIKV	GO:Biological Process	0.00267327	ADAR; APOBEC3F; APOBEC3G;
negative regulation of macrophage apoptotic process	Up in ZIKV	GO:Biological Process	0.00267327	CCL5; IRF7; NOD2;
response to type I interferon	Up in ZIKV	GO:Biological Process	0.00267327	ISG15; MX1; SP100;
TAP1 binding	Up in ZIKV	GO: Molecular function	0.00267327	HLA-F; TAP1; TAP2;
MyD88-independent cascade	Up in ZIKV	REACTOME	0.00269211	BIRC3; FOS; IL6; IRAK2; IRF7; JAK2; MYD88; NFKBIA; NOD2; SAA1; TLR3;
TRIF-mediated TLR3/TLR4 signaling	Up in ZIKV	REACTOME	0.00269211	BIRC3; FOS; IL6; IRAK2; IRF7; JAK2; MYD88; NFKBIA; NOD2; SAA1; TLR3;
Toll Like Receptor 3 (TLR3) Cascade	Up in ZIKV	REACTOME	0.00269211	BIRC3; FOS; IL6; IRAK2; IRF7; JAK2; MYD88; NFKBIA; NOD2; SAA1; TLR3;
lipopolysaccharide-mediated signaling pathway	Up in ZIKV	GO:Biological Process	0.00274477	CCL5; IRAK2; MYD88; NFKBIA; STAT1; TLR2;
negative regulation of DNA binding	Up in ZIKV	GO:Biological Process	0.00274477	ID2; IFI16; JAK2; MSX1; NFKBIA; SP100;
response to tumor necrosis factor	Up in ZIKV	GO:Biological Process	0.00274477	CCL5; CXCL16; GCH1; JAK2; NUB1; PTGS2;
toll-like receptor 9 signaling pathway	Up in ZIKV	GO:Biological Process	0.00280374	FOS; IRAK2; IRF7; MYD88; NFKBIA; NOD2; PELI1; PIK3AP1; UNC93B1;
Chemokine receptors bind chemokines	Up in ZIKV	REACTOME	0.00287206	CCL20; CX3CL1; CXCL10; CXCL11; CXCL16; CXCL3; CXCL9; IL8;
positive regulation of NF-kappaB import into nucleus	Up in ZIKV	GO:Biological Process	0.00317397	IL23A; PTGS2; RBCK1; TLR2; TLR3;
positive regulation of T cell mediated cytotoxicity	Up in ZIKV	GO:Biological Process	0.00317397	HLA-B; HLA-E; HLA-F; IL12A; IL23A;
positive regulation of interleukin-10 production	Up in ZIKV	GO:Biological Process	0.00317397	CD34; CD83; IL23A; NOD2; TLR2;
antigen processing and presentation of exogenous peptide antigen via MHC class I, TAP-dependent	Up in ZIKV	GO:Biological Process	0.00365923	FCGR1B; HLA-B; HLA-F; NCF2; PSMB10; PSMB8; PSMB9; TAP1; TAP2;
tumor necrosis factor receptor binding	Up in ZIKV	GO: Molecular function	0.00374124	STAT1; TNFSF10; TNFSF13B; TNFSF18; TNFSF9; TRAF1;
MyD88 dependent cascade initiated on endosome	Up in ZIKV	REACTOME	0.00403423	FOS; IL6; IRAK2; IRF7; JAK2; MYD88; NFKBIA; NOD2; PELI1; SAA1;
Toll Like Receptor 7/8 (TLR7/8) Cascade	Up in ZIKV	REACTOME	0.00403423	FOS; IL6; IRAK2; IRF7; JAK2; MYD88; NFKBIA; NOD2; PELI1; SAA1;
positive regulation of T cell migration	Up in ZIKV	GO:Biological Process	0.00406259	ADAM8; CCL20; CCL5; CXCL10;
regulation of ossification	Up in ZIKV	GO:Biological Process	0.00406259	CSF1; EGR2; PTGER4; RSAD2;
Class I MHC mediated antigen processing & presentation	Up in ZIKV	REACTOME	0.00407433	CTSS; DTX3L; FBXO6; FCGR1B; HLA-B; HLA-F; NCF2; PSMB10; PSMB8; PSMB9; RBCK1; RNF19B; SOCS1; TAP1; TAP2; TRIM21; TRIM36; UBA7; UBE2L6;
Interleukin-1 signaling	Up in ZIKV	REACTOME	0.00412628	IL1A; IL1R2; IRAK2; MAP3K8; MYD88; NOD2; PELI1;
response to cold	Up in ZIKV	GO:Biological Process	0.00432964	ADRB2; CXCL10; FOS; GMPR; IL6; SOD2;
regulation of apoptotic process	Up in ZIKV	GO:Biological Process	0.00445444	ACTN2; ALK; BIRC3; CARD16; CASP10; CASP1; IFIH1; IL6; NOD2; PSMB10; PSMB8; PSMB9; SEPT4; STAT1; TRAF1;
Toll Like Receptor 9 (TLR9) Cascade	Up in ZIKV	REACTOME	0.00468121	FOS; IL6; IRAK2; IRF7; JAK2; MYD88; NFKBIA; NOD2; PELI1; SAA1;
NF-kB activation through FADD/RIP-1 pathway mediated by caspase-8 and -10	Up in ZIKV	REACTOME	0.00475701	CASP10; DDX58; IFIH1; TRIM25;
RIP-mediated NFkB activation via ZBP1	Up in ZIKV	REACTOME	0.00484486	MYD88; NFKBIA; SAA1; TLR3; ZBP1;
DNA cytosine deamination	Up in ZIKV	GO:Biological Process	0.00504092	APOBEC3D; APOBEC3F; APOBEC3G;
intracellular transport of viral protein in host cell	Up in ZIKV	GO:Biological Process	0.00504092	IFIT1; TAP1; TAP2;
modification-dependent protein catabolic process	Up in ZIKV	GO:Biological Process	0.00504092	ISG15; UBA7; UBE2L6;
positive regulation of toll-like receptor signaling pathway	Up in ZIKV	GO:Biological Process	0.00504092	PIK3AP1; TLR2; TLR3;
CXCR3 chemokine receptor binding	Up in ZIKV	GO: Molecular function	0.00504092	CXCL10; CXCL11; CXCL9;
spermatoproteasome complex	Up in ZIKV	GO: Cellular component	0.00504092	PSMB10; PSMB8; PSMB9;
Regulation of IFNA signaling	Up in ZIKV	REACTOME	0.00574176	IFNB1; PTPN6; SOCS1; STAT2; USP18;
positive regulation of nitric oxide biosynthetic process	Up in ZIKV	GO:Biological Process	0.00650679	IL6; JAK2; KLF4; PTGS2; SOD2; TLR2;
response to exogenous dsRNA	Up in ZIKV	GO:Biological Process	0.00650679	DDX58; IFNB1; NFKBIA; NOD2; STAT1; TLR3;
positive regulation of smooth muscle cell proliferation	Up in ZIKV	GO:Biological Process	0.00704049	CCL5; EREG; ID2; IL6; MYD88; PTGS2; STAT1;
positive regulation of cAMP-mediated signaling	Up in ZIKV	GO:Biological Process	0.00720028	CXCL10; CXCL11; CXCL9; PTGIR;
regulatory region DNA binding	Up in ZIKV	GO: Molecular function	0.00720028	IRF1; IRF2; IRF4; IRF7;
Toll-like receptor pathway	Up in ZIKV	PID BIOCARTA	0.00750927	EIF2AK2; FOS; MYD88; NFKBIA; TLR2; TLR3;
intrinsic apoptotic signaling pathway in response to endoplasmic reticulum stress	Up in ZIKV	GO:Biological Process	0.00824683	BBC3; CHAC1; DDIT3; ERN1; PML;
ligase activity	Up in ZIKV	GO: Molecular function	0.00831493	BIRC3; DTX3L; EGR2; HERC5; HERC6; PELI1; RBCK1; RNF114; RNF19B; RNF213; TNFAIP3; TRIM21; TRIM22; TRIM36; TRIM5; TRIM69;
defense response	Up in ZIKV	GO:Biological Process	0.00875178	CD83; CX3CL1; CXCL9; IFNB1; IL32; MX1; MX2; NOD2; TAP1; TLR3;
negative regulation of single stranded viral RNA replication via double stranded DNA intermediate	Up in ZIKV	GO:Biological Process	0.00882218	APOBEC3D; APOBEC3F; APOBEC3G;
positive regulation of apoptotic cell clearance	Up in ZIKV	GO:Biological Process	0.00882218	C3; C4A; C4B;
tumor necrosis factor receptor superfamily binding	Up in ZIKV	GO: Molecular function	0.00882218	TNFSF10; TNFSF18; TNFSF9;
Osteoclast differentiation	Up in ZIKV	KEGG	0.00892814	CSF1; FOS; FOSB; IFNB1; IL1A; NCF2; NFKBIA; RELB; RNF31; SOCS1; STAT1; STAT2;
high-density lipoprotein particle remodeling	Up in ZIKV	GO:Biological Process	0.00895894	ABCG1; CETP; LIPC; LIPG;
positive regulation of nitric-oxide synthase biosynthetic process	Up in ZIKV	GO:Biological Process	0.00895894	CCL20; JAK2; NOD2; TLR2;
regulation of innate immune response	Up in ZIKV	GO:Biological Process	0.00895894	BIRC3; DHX58; IRF1; SAMHD1;
positive regulation of tumor necrosis factor production	Up in ZIKV	GO:Biological Process	0.00900655	IL23A; JAK2; MYD88; NOD2; TLR2; TLR3;
release of cytochrome c from mitochondria	Up in ZIKV	GO:Biological Process	0.0091746	BBC3; CASP7; IFI6; PMAIP1; SOD2;
IL23-mediated signaling events	Up in ZIKV	PID NCI	0.00983068	CXCL9; IL23A; IL6; JAK2; NFKBIA; STAT1;
Cytosolic sensors of pathogen-associated DNA	Up in ZIKV	REACTOME	0.0102926	IFI16; IRF7; MYD88; NFKBIA; SAA1; TLR3; TRIM21; ZBP1;
membrane	Up in ZIKV	GO: Cellular component	0.0103174	ABCC2; ABCC9; ABCG1; ACHE; ACSL5; ACVR1C; ADAR; ADCY10; ADRB2; ALK; APOL2; APOL3; ARHGAP27; B3GNT2; BAMBI; BST2; CACNA1I; CACNG6; CD34; CD38; CEACAM1; CHRNB2; CNP; CSF1; CTSS; CX3CL1; CXCL16; CYP19A1; DLL1; DNHD1; EHD4; EIF2AK2; FOS; FZD5; GABRR2; GBP3; GBP5; GCNT4; GPR113; GRIK1; GRIP2; GTPBP1; HLA-B; HLA-DOB; HLA-E; HLA-F; IFI16; IFITM1; IL32; IRF4; JAK2; KCNA1; KCNB1; KCNH7; LAMP3; MDGA1; NAPA…
IL-12 signaling	Up in ZIKV	INOH	0.0104488	IL12A; IL12RB2; JAK2;
MyD88 cascade initiated on plasma membrane	Up in ZIKV	REACTOME	0.010467	FOS; IL6; IRAK2; JAK2; MYD88; NFKBIA; NOD2; PELI1; SAA1;
Toll Like Receptor 10 (TLR10) Cascade	Up in ZIKV	REACTOME	0.010467	FOS; IL6; IRAK2; JAK2; MYD88; NFKBIA; NOD2; PELI1; SAA1;
Toll Like Receptor 5 (TLR5) Cascade	Up in ZIKV	REACTOME	0.010467	FOS; IL6; IRAK2; JAK2; MYD88; NFKBIA; NOD2; PELI1; SAA1;
ZBP1(DAI) mediated induction of type I IFNs	Up in ZIKV	REACTOME	0.0107884	MYD88; NFKBIA; SAA1; TLR3; ZBP1;
TRAF6 mediated induction of NFkB and MAP kinases upon TLR7/8 or 9 activation	Up in ZIKV	REACTOME	0.0108284	FOS; IL6; IRAK2; JAK2; MYD88; NFKBIA; NOD2; PELI1; SAA1;
natural killer cell mediated cytotoxicity	Up in ZIKV	GO:Biological Process	0.0113879	PTPN6; RNF19B; STX11; ULBP1;
negative regulation of viral entry into host cell	Up in ZIKV	GO:Biological Process	0.0113879	IFITM1; TRIM25; TRIM26; TRIM5;
toll-like receptor 2 signaling pathway	Up in ZIKV	GO:Biological Process	0.0117552	FOS; IRAK2; MYD88; NFKBIA; NOD2; PELI1; PIK3AP1; TLR2;
lactose binding	Down in ZIKV	GO: Molecular function	0.0120202	LGALS12;
late endosome to Golgi transport	Down in ZIKV	GO:Biological Process	0.0120212	RAB7B;
negative regulation of toll-like receptor 9 signaling pathway	Down in ZIKV	GO:Biological Process	0.0120221	RAB7B;
regulation of immune response	Up in ZIKV	GO:Biological Process	0.012096	C3; CD34; HLA-B; HLA-F; IFITM1; IRF7; KLRD1; TNFSF13B; ULBP1;
GRB2 events in ERBB2 signaling	Up in ZIKV	REACTOME	0.0127018	BTC; EGF; EREG; IL6; JAK2;
positive regulation of interleukin-6 production	Up in ZIKV	GO:Biological Process	0.0128591	IL6; MYD88; NOD2; TLR2; TLR3; TNFSF9;
negative regulation of transposition	Up in ZIKV	GO:Biological Process	0.0130328	APOBEC3D; APOBEC3F; APOBEC3G;
positive regulation of B cell activation	Up in ZIKV	GO:Biological Process	0.0130328	IL6; NOD2; PELI1;
positive regulation of cAMP metabolic process	Up in ZIKV	GO:Biological Process	0.0130328	CXCL10; CXCL11; CXCL9;
zinc ion binding	Up in ZIKV	GO: Molecular function	0.0132013	ADAM8; ADAMTSL3; AGBL2; APOBEC3D; APOBEC3F; APOBEC3G; ARAP2; BIRC3; CA1; DDX58; DHX58; DTX3L; GCH1; IFIH1; KLF4; LMO2; MT1M; NR4A1; NR4A2; OAS1; OAS2; PAPPA2; PCGF5; PHF11; PHF15; PML; RBCK1; RNF114; RNF19B; RNF213; RNF31; RORB; SAMHD1; SP100; SP110; TLL2; TNFAIP3; TRAF1; TRIM14; TRIM21; TRIM22; TRIM25; TRIM26; TRIM36; TRIM5; TRIM69; XAF1; ZCCHC2; ZNFX1;
defense response to protozoan	Up in ZIKV	GO:Biological Process	0.0135496	BATF2; IL12A; IL6; IRF4;
positive regulation of chemokine production	Up in ZIKV	GO:Biological Process	0.0135496	EIF2AK2; IL6; TLR2; TLR3;
regulation of interferon-gamma-mediated signaling pathway	Up in ZIKV	GO:Biological Process	0.0135496	JAK2; PTPN6; SOCS1; STAT1;
Antigen processing and presentation	Up in ZIKV	KEGG	0.0141378	CTSS; HLA-B; HLA-DOB; HLA-E; HLA-F; KLRD1; TAP1; TAP2;
extracellular region	Up in ZIKV	GO: Cellular component	0.0142625	ACHE; ACTN2; ADM2; AGRN; APOL1; APOL2; APOL3; APOL4; APOL6; BTC; C17orf67; C3; C4A; C4B; CASP1; CCL20; CCL5; CD34; CETP; CFB; COL11A2; CTSS; CX3CL1; CXCL10; CXCL11; CXCL16; CXCL3; CXCL9; DLL1; EGF; EREG; FST; GBP1; IFNB1; IL12A; IL1A; IL1R2; IL23A; IL29; IL4I1; IL6; IL7; IL8; ISG15; LIPC; LIPG; OAS1; PAPPA2; PDZD2; PLA1A; PRRG4; SAA1; SEMA3D; TG; TLL2; TMPRSS11D; TNFSF10; TULP2;
BH3-only proteins associate with and inactivate anti-apoptotic BCL-2 members	Up in ZIKV	REACTOME	0.014302	BBC3; BMF; PMAIP1;
SHC1 events in ERBB2 signaling	Up in ZIKV	REACTOME	0.0143676	BTC; EGF; EREG; IL6; JAK2;
Type I diabetes mellitus	Up in ZIKV	KEGG	0.0144127	HLA-B; HLA-DOB; HLA-E; HLA-F; IL12A; IL1A;
activation of MAPK activity involved in innate immune response	Up in ZIKV	GO:Biological Process	0.0146379	ADAM8; NOD2;
cytoplasmic pattern recognition receptor signaling pathway in response to virus	Up in ZIKV	GO:Biological Process	0.0146379	DDX58; IFIH1;
cytosol to ER transport	Up in ZIKV	GO:Biological Process	0.0146379	TAP1; TAP2;
regulation of MyD88-dependent toll-like receptor signaling pathway	Up in ZIKV	GO:Biological Process	0.0146379	IRF1; IRF7;
regulation of circadian sleep/wake cycle, non-REM sleep	Up in ZIKV	GO:Biological Process	0.0146379	CHRNB2; IL6;
regulation of ribonuclease activity	Up in ZIKV	GO:Biological Process	0.0146379	OAS1; OAS3;
regulation of type III interferon production	Up in ZIKV	GO:Biological Process	0.0146379	DDX58; IFIH1;
response to molecule of fungal origin	Up in ZIKV	GO:Biological Process	0.0146379	MYD88; TLR2;
JAK STAT pathway and regulation	Up in ZIKV	INOH	0.0156533	ALK; IFNB1; IL12A; IL12RB2; IL15RA; IL1A; IL1R2; IL6; IL7; IL8; IRAK2; JAK2; MAP3K8; PTPN6; SOCS1; STAT1; STAT2; TNFSF10;
The information processing pathway at the ifn beta enhancer	Up in ZIKV	PID BIOCARTA	0.0156923	IFNB1; IRF1; IRF2; IRF4; IRF7;
IL12-mediated signaling events	Up in ZIKV	PID NCI	0.0157408	FOS; IL12A; IL12RB2; JAK2; RELB; SOCS1; STAT1;
NOD-like receptor signaling pathway	Up in ZIKV	KEGG	0.0157408	BIRC3; CASP1; IL6; IL8; NFKBIA; NOD2; TNFAIP3;
antigen processing and presentation of exogenous peptide antigen via MHC class I, TAP-independent	Up in ZIKV	GO:Biological Process	0.0175251	CTSS; HLA-B; HLA-F;
cellular response to interferon-alpha	Up in ZIKV	GO:Biological Process	0.0175251	IFIT2; IFIT3; OAS1;
negative regulation of lipid storage	Up in ZIKV	GO:Biological Process	0.0175251	ABCG1; IL6; NFKBIA;
positive regulation of type I interferon-mediated signaling pathway	Up in ZIKV	GO:Biological Process	0.0175251	IRF7; NLRC5; ZBP1;
toll-like receptor 3 signaling pathway	Up in ZIKV	GO:Biological Process	0.0176825	BIRC3; FOS; IRAK2; IRF7; NFKBIA; NOD2; TLR3; UNC93B1;
positive regulation of cytokine secretion	Up in ZIKV	GO:Biological Process	0.0180191	CASP1; IL1A; PTGER4; SAA1; TLR2;
TAK1 activates NFkB by phosphorylation and activation of IKKs complex	Up in ZIKV	REACTOME	0.0181058	IRAK2; MYD88; NFKBIA; NOD2; SAA1;
Ifn alpha signaling pathway	Up in ZIKV	PID BIOCARTA	0.0189072	IFNB1; STAT1; STAT2;
No2-dependent il-12 pathway in nk cells	Up in ZIKV	PID BIOCARTA	0.0189072	IL12A; IL12RB2; JAK2;
reverse cholesterol transport	Up in ZIKV	GO:Biological Process	0.0190021	ABCG1; CETP; LIPC; LIPG;
activation of cysteine-type endopeptidase activity involved in apoptotic process	Up in ZIKV	GO:Biological Process	0.0190567	BBC3; CASP1; JAK2; NKX3-1; PMAIP1; PML; RET; TNFSF10;
negative regulation of toll-like receptor 4 signaling pathway	Down in ZIKV	GO:Biological Process	0.0192248	RAB7B;
positive regulation of megakaryocyte differentiation	Down in ZIKV	GO:Biological Process	0.0192248	RAB7B;
B cell activation	Up in ZIKV	GO:Biological Process	0.0197504	BANK1; BST2; CHRNB2; HDAC9; LAT2;
IFN-gamma pathway	Up in ZIKV	PID NCI	0.0201847	CASP1; IRF1; JAK2; SOCS1; STAT1;
positive regulation of neuron apoptotic process	Up in ZIKV	GO:Biological Process	0.0217066	AGRN; BBC3; CASP7; DDIT3; NCF2; PMAIP1;
angiogenesis	Up in ZIKV	GO:Biological Process	0.0217402	ADAM8; ADM2; CEACAM1; EGF; EREG; FZD5; IL8; PRKD2; PTGS2; SEMA4A; TNFAIP2; TYMP; WARS; ZC3H12A;
single-stranded RNA binding	Up in ZIKV	GO: Molecular function	0.0224203	DDX58; DDX60; DHX58; IFIH1; IFIT5;
hydrolase activity, acting on acid anhydrides	Up in ZIKV	GO: Molecular function	0.022719	BRIP1; DDX58; DHX58; IFIH1;
NIK/NF-kappaB signaling	Up in ZIKV	GO:Biological Process	0.0227203	ALK; BIRC3; RELB;
cellular response to exogenous dsRNA	Up in ZIKV	GO:Biological Process	0.0227203	IFIT1; IFNB1; TLR3;
negative regulation of innate immune response	Up in ZIKV	GO:Biological Process	0.0227203	DHX58; IFI16; TNFAIP3;
negative regulation of interleukin-10 production	Up in ZIKV	GO:Biological Process	0.0227203	DLL1; IDO1; IL23A;
ovulation	Up in ZIKV	GO:Biological Process	0.0227203	EREG; PTGS2; TNFAIP6;
regulation of dopamine metabolic process	Up in ZIKV	GO:Biological Process	0.0227203	CHRNB2; NR4A2; PDE1B;
cell-cell signaling	Up in ZIKV	GO:Biological Process	0.0232047	BST2; CCL20; CCL5; CXCL10; CXCL11; CXCL9; DLL1; EREG; IL7; PTGIR; SSTR2; TNFAIP6; TNFSF10; TNFSF18; TNFSF9;
transcription factor binding	Up in ZIKV	GO: Molecular function	0.0234408	ARID5A; CD34; DDIT3; FOS; FOSB; HDAC9; HES4; HES6; IFI16; IRF4; KLF4; MAFB; NFKBIA; NKX3-1; RORB; SP100;
chemotaxis	Up in ZIKV	GO:Biological Process	0.0234748	C3AR1; CCL20; CCL5; CX3CL1; CXCL10; CXCL11; CXCL16; CXCL9; IL8; TYMP;
positive regulation of intrinsic apoptotic signaling pathway	Up in ZIKV	GO:Biological Process	0.0235761	BBC3; BMF; NKX3-1; PMAIP1; SEPT4;
response to progesterone	Up in ZIKV	GO:Biological Process	0.0235761	CD38; FOS; FOSB; NCF2; TLR2;
GTP catabolic process	Up in ZIKV	GO:Biological Process	0.0239031	EHD4; GBP1; GBP2; GBP3; GBP4; GBP5; GCH1; GTPBP1; MX1; MX2; RAB20; RASD1; RHEBL1; RND1; RRAD; SEPT4;
The AIM2 inflammasome	Up in ZIKV	REACTOME	0.0245571	AIM2; CASP1;
Endosomal/Vacuolar pathway	Up in ZIKV	REACTOME	0.0250011	CTSS; HLA-B; HLA-F;
ER-Phagosome pathway	Up in ZIKV	REACTOME	0.0251924	HLA-B; HLA-F; PSMB10; PSMB8; PSMB9; TAP1; TAP2;
ubiquitin-protein transferase activity	Up in ZIKV	GO: Molecular function	0.0262379	BIRC3; DTX3L; FBXO6; HERC5; HERC6; PELI1; RBCK1; RNF213; RNF31; TNFAIP3; TRIM21; TRIM36; TRIM5; TRIM69; UBA7; UBE2L6;
cellular response to lipopolysaccharide	Up in ZIKV	GO:Biological Process	0.026335	CCL20; CMPK2; CXCL10; IL6; IL8; PDE4B; TNFAIP3; ZC3H12A;
negative regulation of megakaryocyte differentiation	Down in ZIKV	GO:Biological Process	0.0270135	HIST1H4L;
histone H4-K20 demethylation	Down in ZIKV	GO:Biological Process	0.0274466	HIST1H4L;
histone demethylase activity (H4-K20 specific)	Down in ZIKV	GO: Molecular function	0.0274466	HIST1H4L;
Toxoplasmosis	Up in ZIKV	KEGG	0.0279837	ALOX5; BIRC3; HLA-DOB; IL12A; JAK2; MYD88; NFKBIA; SOCS1; STAT1; TLR2;
phospholipid homeostasis	Up in ZIKV	GO:Biological Process	0.0291959	ABCG1; CETP; LIPG;
positive regulation of immune response	Up in ZIKV	GO:Biological Process	0.0291959	IL28A; IL28B; IL29;
protein trimerization	Up in ZIKV	GO:Biological Process	0.0291959	TRIM21; TRIM22; TRIM5;
MHC class Ib protein binding	Up in ZIKV	GO: Molecular function	0.0294537	TAP1; TAP2;
TAP complex	Up in ZIKV	GO: Cellular component	0.0294537	TAP1; TAP2;
TAP2 binding	Up in ZIKV	GO: Molecular function	0.0294537	HLA-F; TAP1;
apolipoprotein B mRNA editing enzyme complex	Up in ZIKV	GO: Cellular component	0.0294537	APOBEC3F; APOBEC3G;
double-stranded RNA adenosine deaminase activity	Up in ZIKV	GO: Molecular function	0.0294537	ADAR; ZBP1;
interleukin-28 receptor complex	Up in ZIKV	GO: Cellular component	0.0294537	IL28RA; IL29;
phosphatidylcholine 1-acylhydrolase activity	Up in ZIKV	GO: Molecular function	0.0294537	LIPG; PLA1A;
Nucleotide-binding domain, leucine rich repeat containing receptor (NLR) signaling pathways	Up in ZIKV	REACTOME	0.0314672	AIM2; BIRC3; CASP1; IRAK2; NOD2; TNFAIP3;
African trypanosomiasis	Up in ZIKV	KEGG	0.0318552	APOL1; IDO1; IL12A; IL6; MYD88;
Allograft rejection	Up in ZIKV	KEGG	0.0318552	HLA-B; HLA-DOB; HLA-E; HLA-F; IL12A;
NOD1/2 Signaling Pathway	Up in ZIKV	REACTOME	0.0318552	BIRC3; CASP1; IRAK2; NOD2; TNFAIP3;
Chagas disease (American trypanosomiasis)	Up in ZIKV	KEGG	0.0321363	C3; FOS; IFNB1; IL12A; IL6; IL8; MYD88; NFKBIA; TLR2;
centromere-specific nucleosome assembly	Down in ZIKV	GO:Biological Process	0.0332	HIST1H4L;
hydrolase activity, acting on carbon-nitrogen (but not peptide) bonds, in cyclic amidines	Up in ZIKV	GO: Molecular function	0.033386	APOBEC3D; APOBEC3F; APOBEC3G;
DNA-templated transcription, initiation	Down in ZIKV	GO:Biological Process	0.033553	HIST1H4L;
high-density lipoprotein particle	Up in ZIKV	GO: Cellular component	0.0345313	APOL1; CETP; LIPC; SAA1;
DNA replication-independent nucleosome assembly	Down in ZIKV	GO:Biological Process	0.034662	HIST1H4L;
phagocytic vesicle	Down in ZIKV	GO: Cellular component	0.0349704	RAB7B;
positive regulation of interleukin-6 production	Down in ZIKV	GO:Biological Process	0.0350965	RAB7B;
negative regulation of type I interferon production	Down in ZIKV	GO:Biological Process	0.0359752	RNF125;
Caspase cascade in apoptosis	Up in ZIKV	PID BIOCARTA	0.0366335	BIRC3; CASP10; CASP1; CASP7;
Eicosanoid metabolism	Up in ZIKV	PID BIOCARTA	0.0366335	ALOX5; CYP2J2; PTGER4; PTGIR;
Signaling by SCF-KIT	Up in ZIKV	REACTOME	0.0372176	BTC; EGF; EREG; IL6; JAK2; MOV10; NR4A1; PTPN6; SOCS1; STAT1;
Keratinocyte differentiation	Up in ZIKV	PID BIOCARTA	0.0374047	BIRC3; EGF; ETS2; FOS; NFKBIA; TRAF1;
phagocytic vesicle membrane	Down in ZIKV	GO: Cellular component	0.0374238	RAB7B;
Staphylococcus aureus infection	Up in ZIKV	KEGG	0.0374784	C3; C3AR1; C4A; C4B; CFB; HLA-DOB;
MAPK signaling pathway	Up in ZIKV	KEGG	0.0374956	CACNA1I; CACNG6; CACNG8; DDIT3; DUSP2; DUSP8; EGF; FOS; IL1A; IL1R2; MAP3K8; MAPK8IP2; NR4A1; PLA2G4C; RASGRP3; RELB;
Apoptosis	Up in ZIKV	KEGG	0.0376856	BIRC3; CASP10; CASP7; IL1A; IRAK2; MYD88; NFKBIA; TNFSF10;
Il 3 signaling pathway	Up in ZIKV	PID BIOCARTA	0.0377792	FOS; JAK2; PTPN6;
Regulation of IFNG signaling	Up in ZIKV	REACTOME	0.0377792	JAK2; PTPN6; SOCS1;
Tnfr2 signaling pathway	Up in ZIKV	PID BIOCARTA	0.0377792	NFKBIA; TNFAIP3; TRAF1;
nuclear chromosome	Down in ZIKV	GO: Cellular component	0.0380282	HIST1H4L;
ID	Up in ZIKV	NETPATH	0.0380535	ATF3; ETS2; ID2; ID4; IFI16;
Antigen Presentation: Folding, assembly and peptide loading of class I MHC	Up in ZIKV	REACTOME	0.0383642	HLA-B; HLA-F; TAP1; TAP2;
Endogenous TLR signaling	Up in ZIKV	PID NCI	0.0383642	IRAK2; MYD88; TLR2; TLR3;
Regulation of Complement cascade	Up in ZIKV	REACTOME	0.0383642	C3; C4A; C4B; CFB;
DNA replication-dependent nucleosome assembly	Down in ZIKV	GO:Biological Process	0.0383766	HIST1H4L;
intrinsic apoptotic signaling pathway	Down in ZIKV	GO:Biological Process	0.0385637	LGALS12;
ATP binding	Up in ZIKV	GO: Molecular function	0.0397539	ABCC2; ABCC9; ABCG1; ACSL5; ACVR1C; ADCY10; ALK; ALPK3; ATP10A; BRIP1; CDK18; CMPK2; CNP; DDX58; DDX60; DDX60L; DHX58; DNAH12; EHD4; EIF2AK2; ERN1; FER1L6; IFIH1; IRAK2; JAK2; KIF5C; MAP3K8; MASTL; MLKL; MOV10; MYO7A; N4BP2L1; NLRC5; NOD2; NUAK2; OAS1; OAS2; OAS3; OASL; PI4K2B; PRIC285; PRKD2; RET; RNF213; SLFN12L; SLFN13; SLFN5; TAP1; TAP2; TEX14; TRANK1; UBA7; WARS; ZNFX1;
epidermal growth factor receptor binding	Up in ZIKV	GO: Molecular function	0.0397839	BTC; EGF; EREG; PLSCR1;
double-stranded DNA binding	Up in ZIKV	GO: Molecular function	0.0403563	AIM2; DDX58; DDX60; FOS; FOSB; IFI16; KLF4; STAT1;
MHC class I protein complex	Up in ZIKV	GO: Cellular component	0.0408101	HLA-B; HLA-E; HLA-F;
SHC1 events in ERBB4 signaling	Up in ZIKV	REACTOME	0.0419275	BTC; EREG; IL6; JAK2;
DEx/H-box helicases activate type I IFN and inflammatory cytokines production	Up in ZIKV	REACTOME	0.0422044	IRF7; MYD88; SAA1;
Double stranded rna induced gene expression	Up in ZIKV	PID BIOCARTA	0.0422044	EIF2AK2; IFNB1; NFKBIA;
Erythropoietin mediated neuroprotection through nf-kb	Up in ZIKV	PID BIOCARTA	0.0422044	JAK2; NFKBIA; SOD2;
Trafficking and processing of endosomal TLR	Up in ZIKV	REACTOME	0.0422044	CTSS; TLR3; UNC93B1;
external side of plasma membrane	Up in ZIKV	GO: Cellular component	0.0422962	ABCG1; CD274; CD34; CD83; CHRNB2; CXCL10; CXCL9; IL12RB2; IL6; KLRD1; TLR2; TNFRSF9;
GTP binding	Up in ZIKV	GO: Molecular function	0.0425235	ABCG1; ARL9; EHD4; GBP1; GBP2; GBP3; GBP4; GBP5; GCH1; GIMAP2; GTPBP1; MX1; MX2; RAB20; RASD1; RHEBL1; RND1; RRAD; SEPT4;
GTPase activity	Up in ZIKV	GO: Molecular function	0.0442998	ABCG1; EHD4; GBP1; GBP2; GBP3; GBP4; GBP5; GTPBP1; MX1; MX2; RASD1; RHEBL1; RND1; RRAD; SEPT4;
B cell receptor signaling pathway	Up in ZIKV	KEGG	0.0453425	FOS; IFITM1; NFKBIA; NFKBIE; PIK3AP1; PTPN6; RASGRP3;
ATPase activity, coupled to transmembrane movement of substances	Up in ZIKV	GO: Molecular function	0.0460851	ABCC2; ABCC9; FER1L6; TAP1; TAP2;
AIM2 inflammasome complex	Up in ZIKV	GO: Cellular component	0.0470014	AIM2; CASP1;
ISG15 ligase activity	Up in ZIKV	GO: Molecular function	0.0470014	HERC5; UBE2L6;
peptide transporter activity	Up in ZIKV	GO: Molecular function	0.0470014	TAP1; TAP2;
phagolysosome	Up in ZIKV	GO: Cellular component	0.0470014	ADAM8; NCF2;
poly(G) binding	Up in ZIKV	GO: Molecular function	0.0470014	PATL1; PNPT1;
Downstream signaling events of B Cell Receptor (BCR)	Up in ZIKV	REACTOME	0.0474273	BTC; EGF; EREG; MOV10; NFKBIA; NFKBIE; NR4A1; PSMB10; PSMB8; PSMB9; RASGRP3;
CD40/CD40L signaling	Up in ZIKV	PID NCI	0.0474445	BIRC3; NFKBIA; TNFAIP3; TRAF1;
receptor binding	Up in ZIKV	GO: Molecular function	0.0486126	ANGPTL1; APOL2; C3; CX3CL1; CXCL10; CXCL16; DDO; HLA-B; IL29; IL6; JAK2; MYD88; RND1; TNFSF10; TNFSF13B; TNFSF18; TNFSF9;
peptide antigen binding	Up in ZIKV	GO: Molecular function	0.0498929	HLA-B; HLA-E; HLA-F; TAP1;
