# Supplementary material for: Zika Virus Infection of Human Iris Pigment Epithelial Cells
Source: Front Immunol. 2021 Apr 22;12:644153. doi: 10.3389/fimmu.2021.644153 (PMC8100333; doi:10.3389/fimmu.2021.644153)
Supplement: Supplementary Table 4 — Network Analysis. [file Table_4.xlsx]

## Sheet: Network annotation
Node ID	Gene Name	Adjusted P-Value	Differentially expressed at FDR < 0.05 and Fold change > 2	Interferome annotation
innatedb:IDBG-112604	RIPK1	5.49e-05	FALSE	II
innatedb:IDBG-107116	RNF31	0.000468	FALSE	II
innatedb:IDBG-106954	MAVS	0.000468	FALSE	I
innatedb:IDBG-110882	RBCK1	0.00081	TRUE	I
innatedb:IDBG-117554	STAT3	0.00133864	FALSE	II
innatedb:IDBG-118586	RELA	0.00204884	FALSE	II
innatedb:IDBG-105586	BIRC3	0.00236663	TRUE	II
innatedb:IDBG-125066	HLA-C	0.00293202	FALSE	II
innatedb:IDBG-108282	DBP	0.0033785	FALSE	II
innatedb:IDBG-119849	SHARPIN	0.00523346	FALSE
innatedb:IDBG-109580	STAT1	0.00523346	TRUE	III
innatedb:IDBG-121646	ISG15	0.00929646	TRUE	III
innatedb:IDBG-125115	HLA-G	0.0129446	FALSE	II
innatedb:IDBG-116488	TLR3	0.0129446	TRUE	I
innatedb:IDBG-115160	UBE2L6	0.0150863	TRUE	I
innatedb:IDBG-152715	IKBKE	0.0195742	FALSE	II
innatedb:IDBG-127560	SRA1	0.0219101	FALSE	I
innatedb:IDBG-155477	IKBKG	0.0376772	FALSE
innatedb:IDBG-108926	BIRC2	0.039991	FALSE	II
innatedb:IDBG-112680	CASP1	0.0414604	TRUE	I
innatedb:IDBG-109974	TNFAIP3	0.0428256	TRUE	II
innatedb:IDBG-114454	TIRAP	0.0436421	FALSE	I
innatedb:IDBG-121480	CXCR3	0.0446404	FALSE	II
innatedb:IDBG-118973	TRAF6	0.0446404	FALSE	II
innatedb:IDBG-123068	LTN1	0.05046	FALSE
innatedb:IDBG-114844	CEBPG	0.0598008	FALSE	I
innatedb:IDBG-112047	IL6ST	0.0598008	FALSE	II
innatedb:IDBG-115888	JAK1	0.0598008	FALSE	I
innatedb:IDBG-127469	CHUK	0.0598008	FALSE	II
innatedb:IDBG-112808	STAT4	0.0598008	FALSE	II
innatedb:IDBG-106026	CASP8	0.0609305	FALSE	I
innatedb:IDBG-124963	TAP2	0.0659983	TRUE	II
innatedb:IDBG-105250	CREBBP	0.0661369	FALSE
innatedb:IDBG-111987	IRAK2	0.0739145	TRUE	II
innatedb:IDBG-115100	BATF	0.0739145	FALSE	II
innatedb:IDBG-110136	IFIT3	0.0739145	TRUE	III
innatedb:IDBG-106347	UBE2D1	0.079236	FALSE	II
innatedb:IDBG-112563	IFNA21	0.0805241	FALSE	I
innatedb:IDBG-114185	IFNA5	0.0805241	FALSE	I
innatedb:IDBG-122575	MAP3K5	0.082517	FALSE	II
innatedb:IDBG-108066	IKBKB	0.0825775	FALSE	II
innatedb:IDBG-115712	PTGER1	0.101926	FALSE
innatedb:IDBG-113108	BCL2A1	0.116737	FALSE	II
innatedb:IDBG-121151	IRF7	0.116737	TRUE	I
innatedb:IDBG-128270	FASTKD5	0.116737	FALSE	II
innatedb:IDBG-120394	IFNL1	0.120269	TRUE
innatedb:IDBG-108556	DDX58	0.120269	TRUE	III
innatedb:IDBG-108174	LILRB1	0.120269	FALSE	I
innatedb:IDBG-111585	TRAF3	0.120269	FALSE	II
innatedb:IDBG-118565	MYD88	0.123188	TRUE	I
innatedb:IDBG-113357	IFNAR1	0.123188	FALSE	II
innatedb:IDBG-106127	SPI1	0.123188	FALSE	I
innatedb:IDBG-111619	ANKHD1	0.123188	FALSE	II
innatedb:IDBG-110041	HEATR1	0.123188	FALSE	I
innatedb:IDBG-105196	CASP10	0.129032	TRUE	I
innatedb:IDBG-107112	CEBPE	0.129032	FALSE
innatedb:IDBG-121029	MAFF	0.129032	FALSE	II
innatedb:IDBG-110138	IFIT2	0.129032	TRUE	I
innatedb:IDBG-120836	IRAK1	0.132088	FALSE
innatedb:IDBG-139631	IRGM	0.132088	FALSE
innatedb:IDBG-109840	GBP1	0.132088	TRUE	III
innatedb:IDBG-121120	TEDC1	0.132088	FALSE
innatedb:IDBG-133046	IFNA14	0.132088	FALSE
innatedb:IDBG-120721	TBK1	0.13238	FALSE	II
innatedb:IDBG-112279	DYSF	0.144367	FALSE	II
innatedb:IDBG-109962	CASP8AP2	0.150004	FALSE	II
innatedb:IDBG-107227	IL12RB1	0.150004	FALSE	II
innatedb:IDBG-121213	IFIT1	0.153844	TRUE	III
innatedb:IDBG-110976	IRF3	0.154515	FALSE	II
innatedb:IDBG-112836	PARP9	0.164199	TRUE	III
innatedb:IDBG-110180	IFNA8	0.164199	FALSE
innatedb:IDBG-111203	IRF5	0.169858	FALSE	I
innatedb:IDBG-109839	GBP3	0.169858	TRUE	II
innatedb:IDBG-121478	IFNA10	0.169858	FALSE	I
innatedb:IDBG-117423	FADD	0.169858	FALSE	II
innatedb:IDBG-107449	IL2RB	0.186669	FALSE	I
innatedb:IDBG-118167	JUNB	0.186669	FALSE	II
innatedb:IDBG-116714	ATP7A	0.186669	FALSE	II
innatedb:IDBG-115085	MAGEA8	0.194081	FALSE
innatedb:IDBG-111542	LILRB2	0.194081	FALSE	II
innatedb:IDBG-111449	HELZ2	0.194081	TRUE	I
innatedb:IDBG-121186	UBE2L3	0.199402	FALSE
innatedb:IDBG-107721	RNF125	0.203755	TRUE	II
innatedb:IDBG-118161	TRIM8	0.203755	FALSE	II
innatedb:IDBG-112898	CASP6	0.203755	FALSE	II
innatedb:IDBG-106569	UBE2K	0.204774	FALSE	I
innatedb:IDBG-115451	IFNAR2	0.233599	FALSE	II
innatedb:IDBG-112975	SLC15A4	0.233599	FALSE	I
innatedb:IDBG-111158	ATF4	0.241371	FALSE	II
innatedb:IDBG-112597	IRF4	0.254521	TRUE	II
innatedb:IDBG-122643	DPP4	0.254521	FALSE	I
innatedb:IDBG-122310	PLXNB2	0.254521	FALSE	I
innatedb:IDBG-105622	IFNGR1	0.254521	FALSE	II
innatedb:IDBG-105206	PLXND1	0.261081	FALSE	II
innatedb:IDBG-113182	NLRC5	0.261081	TRUE	I
innatedb:IDBG-118612	PARP14	0.267441	TRUE	III
innatedb:IDBG-110569	TNFAIP6	0.267441	TRUE	II
innatedb:IDBG-111294	SIGLEC9	0.267441	FALSE	II
innatedb:IDBG-118032	ATF7	0.290438	FALSE	II
innatedb:IDBG-122771	TUBA3C	0.294111	FALSE
innatedb:IDBG-117205	NOD2	0.300146	TRUE	II
innatedb:IDBG-118392	MALT1	0.300146	FALSE	I
innatedb:IDBG-108817	UBE2D3	0.300146	FALSE	II
innatedb:IDBG-122900	ZNF587	0.300146	FALSE
innatedb:IDBG-119032	EIF1AD	0.300146	FALSE
innatedb:IDBG-108131	TUBB4A	0.300146	FALSE	II
innatedb:IDBG-108118	MAN2B1	0.300146	FALSE	II
innatedb:IDBG-111622	UBE2D2	0.300146	FALSE
innatedb:IDBG-108053	RIPK2	0.300146	FALSE	II
innatedb:IDBG-108814	NFKB1	0.33577	FALSE	II
innatedb:IDBG-121504	TNFRSF18	0.36271	FALSE	II
innatedb:IDBG-115561	TNFRSF13C	0.36271	FALSE
innatedb:IDBG-122475	SRC	0.378042	FALSE	II
innatedb:IDBG-111100	SMARCA4	0.393556	FALSE	I
innatedb:IDBG-118403	CEBPB	0.396358	FALSE	II
innatedb:IDBG-112212	MAP3K7	0.396377	FALSE
innatedb:IDBG-110381	FLT3	0.413842	FALSE	II
innatedb:IDBG-111050	TRAF2	0.457135	FALSE	II
innatedb:IDBG-107711	SMCHD1	0.457135	FALSE	I
innatedb:IDBG-113648	CHAC2	0.457135	FALSE	II
innatedb:IDBG-142144	PLA2G4B	0.457135	FALSE	II
innatedb:IDBG-121909	RTL6	0.457135	FALSE
innatedb:IDBG-115845	ASRGL1	0.457135	FALSE	II
innatedb:IDBG-119367	ZDHHC13	0.457135	FALSE
innatedb:IDBG-110817	KIR2DL1	0.457135	FALSE	I
innatedb:IDBG-110828	IL1B	0.457135	FALSE	II
innatedb:IDBG-109859	MPL	0.457135	FALSE	I
innatedb:IDBG-107179	PTGS1	0.457135	FALSE	II
innatedb:IDBG-110642	SNAI1	0.457135	FALSE	II
innatedb:IDBG-107086	SEL1L3	0.457135	FALSE	II
innatedb:IDBG-124881	IFIT1B	0.457135	FALSE	I
innatedb:IDBG-116311	ZMYM6	0.492368	FALSE	II
innatedb:IDBG-110677	USP22	0.498923	FALSE	II
innatedb:IDBG-112086	RTL8C	0.506568	FALSE
innatedb:IDBG-112408	TBRG4	0.534599	FALSE	I
innatedb:IDBG-112393	C7orf25	0.541869	FALSE	II
innatedb:IDBG-113751	ACKR2	0.541869	FALSE	I
innatedb:IDBG-111102	TICAM1	0.541869	FALSE	II
innatedb:IDBG-142170	KIR2DL3	0.541869	FALSE	I
innatedb:IDBG-121853	PDCD1	0.541869	FALSE	I
innatedb:IDBG-107568	GMPR2	0.541869	FALSE	I
innatedb:IDBG-108765	HLF	0.541869	FALSE	I
innatedb:IDBG-106189	IFI35	0.541869	TRUE	I
innatedb:IDBG-121486	TNFRSF4	0.541869	FALSE
innatedb:IDBG-110610	SLPI	0.541869	FALSE	II
innatedb:IDBG-117914	HOXD12	0.541869	FALSE
innatedb:IDBG-105932	PRDM1	0.541869	FALSE	II
innatedb:IDBG-121068	NOMO2	0.541869	FALSE
innatedb:IDBG-116307	DTX3L	0.541869	TRUE	III
innatedb:IDBG-116208	AIM2	0.541869	TRUE	I
innatedb:IDBG-109155	STK38	0.541869	FALSE	I
innatedb:IDBG-105447	RNF216	0.541869	FALSE	I
innatedb:IDBG-112610	IER3	0.541869	FALSE	II
innatedb:IDBG-125562	HLA-A	0.552045	FALSE	II
innatedb:IDBG-114329	PTPRJ	0.552045	FALSE	II
innatedb:IDBG-106602	UBE2D4	0.563262	FALSE
innatedb:IDBG-112389	RCBTB2	0.563262	FALSE	II
innatedb:IDBG-112141	STT3A	0.563262	FALSE
innatedb:IDBG-127744	UBD	0.563262	FALSE	II
innatedb:IDBG-107092	NLRP1	0.563262	FALSE	II
innatedb:IDBG-117769	METTL15	0.563262	FALSE
innatedb:IDBG-109396	BCL6	0.563262	FALSE	II
innatedb:IDBG-106601	TOLLIP	0.586177	FALSE
innatedb:IDBG-116021	REL	0.586177	FALSE	I
innatedb:IDBG-116023	PEX13	0.586177	FALSE	I
innatedb:IDBG-111176	APOBEC3F	0.586177	TRUE	I
innatedb:IDBG-106696	ZNF506	0.586177	FALSE	II
innatedb:IDBG-120908	NUTM1	0.586177	FALSE
innatedb:IDBG-106667	HSP90AA1	0.586177	FALSE	I
innatedb:IDBG-113816	MUC4	0.586177	FALSE	II
innatedb:IDBG-106526	TM9SF3	0.586177	FALSE	II
innatedb:IDBG-106527	NFKB2	0.586177	FALSE	II
innatedb:IDBG-107809	CD40LG	0.586177	FALSE
innatedb:IDBG-119895	MYADM	0.586177	FALSE	I
innatedb:IDBG-148324	TRIL	0.586177	TRUE	I
innatedb:IDBG-111053	ATP13A4	0.586177	FALSE
innatedb:IDBG-111051	ABHD8	0.586177	FALSE	I
innatedb:IDBG-105224	ST7	0.586177	FALSE	II
innatedb:IDBG-105202	SLC7A2	0.586177	FALSE	II
innatedb:IDBG-111156	MGAT3	0.586177	FALSE	I
innatedb:IDBG-117265	PROCA1	0.586177	FALSE
innatedb:IDBG-113719	KANSL1L	0.586177	FALSE
innatedb:IDBG-120712	IFNL2	0.586177	TRUE
innatedb:IDBG-118447	PDZD3	0.586177	FALSE
innatedb:IDBG-119783	GIMAP7	0.586177	FALSE	II
innatedb:IDBG-106471	TMEM131	0.586177	FALSE	I
innatedb:IDBG-148215	CARD18	0.586177	FALSE
innatedb:IDBG-111004	CFP	0.586177	FALSE	II
innatedb:IDBG-111020	PRDM7	0.586177	FALSE
innatedb:IDBG-114916	LONRF1	0.586177	FALSE	II
innatedb:IDBG-114923	GBP5	0.586177	TRUE	I
innatedb:IDBG-119602	ZC3H12D	0.586177	FALSE	II
innatedb:IDBG-107608	CTSZ	0.586177	FALSE	II
innatedb:IDBG-119624	KCNG2	0.586177	FALSE	I
innatedb:IDBG-120610	ZNF623	0.586177	FALSE	I
innatedb:IDBG-120629	TMEM89	0.586177	FALSE
innatedb:IDBG-120634	NPIPA1	0.586177	FALSE
innatedb:IDBG-119663	MAF	0.586177	FALSE	II
innatedb:IDBG-113463	IGSF3	0.586177	FALSE
innatedb:IDBG-114860	GDPD1	0.586177	FALSE	II
innatedb:IDBG-113570	HHIPL2	0.586177	FALSE
innatedb:IDBG-117038	CLEC4D	0.586177	FALSE	I
innatedb:IDBG-117081	CATSPER2	0.586177	FALSE
innatedb:IDBG-121848	IFNA2	0.586177	FALSE	I
innatedb:IDBG-106247	RAB27A	0.586177	FALSE	II
innatedb:IDBG-113394	SIGLEC10	0.586177	FALSE	II
innatedb:IDBG-106278	NDST1	0.586177	FALSE	I
innatedb:IDBG-118244	ECEL1	0.586177	FALSE
innatedb:IDBG-107443	CSF2RB	0.586177	FALSE	II
innatedb:IDBG-140872	AQP1	0.586177	FALSE	I
innatedb:IDBG-115913	ALPL	0.586177	FALSE	I
innatedb:IDBG-115945	GBP2	0.586177	TRUE	II
innatedb:IDBG-106164	DHX29	0.586177	FALSE
innatedb:IDBG-106154	KLF6	0.586177	FALSE	II
innatedb:IDBG-125300	PSMB10	0.586177	TRUE	II
innatedb:IDBG-113338	PFKL	0.586177	FALSE	II
innatedb:IDBG-120461	IGIP	0.586177	FALSE	II
innatedb:IDBG-118141	PRKCE	0.586177	FALSE	II
innatedb:IDBG-113199	IRF8	0.586177	FALSE	II
innatedb:IDBG-122939	NUDT16	0.586177	FALSE	II
innatedb:IDBG-109999	OLFM3	0.586177	FALSE
innatedb:IDBG-127766	CCL27	0.586177	FALSE
innatedb:IDBG-114500	ABCB9	0.586177	FALSE	I
innatedb:IDBG-108680	DHX40	0.586177	FALSE	II
innatedb:IDBG-120339	UBA7	0.586177	TRUE	I
innatedb:IDBG-119351	DPP7	0.586177	FALSE
innatedb:IDBG-108522	C5	0.586177	FALSE	I
innatedb:IDBG-113006	CERS5	0.586177	FALSE	I
innatedb:IDBG-140612	LILRA4	0.586177	FALSE	I
innatedb:IDBG-109837	PLA2G2D	0.586177	FALSE	I
innatedb:IDBG-107296	LZTR1	0.586177	FALSE	I
innatedb:IDBG-115725	SQSTM1	0.586177	FALSE	II
innatedb:IDBG-127712	KLRK1	0.586177	FALSE	II
innatedb:IDBG-115739	USP41	0.586177	FALSE	III
innatedb:IDBG-109752	LEPR	0.586177	FALSE	II
innatedb:IDBG-127508	KRTAP2-4	0.586177	FALSE	I
innatedb:IDBG-127534	SYNJ2BP	0.586177	FALSE
innatedb:IDBG-140517	APOBEC3G	0.586177	TRUE	II
innatedb:IDBG-140507	TNFSF12	0.586177	FALSE	II
innatedb:IDBG-140525	TLR9	0.586177	FALSE	II
innatedb:IDBG-107159	HDAC6	0.586177	FALSE	II
innatedb:IDBG-134705	PPP5D1	0.586177	FALSE
innatedb:IDBG-110786	IRF1	0.586177	TRUE	II
innatedb:IDBG-115488	GOLGA6A	0.586177	FALSE
innatedb:IDBG-111918	GGT2	0.586177	FALSE
innatedb:IDBG-108300	DNASE2	0.586177	FALSE	II
innatedb:IDBG-109613	IL1R1	0.586177	FALSE	II
innatedb:IDBG-115467	ATP5MC1	0.586177	FALSE
innatedb:IDBG-107007	OTUB2	0.586177	FALSE	I
innatedb:IDBG-111959	RNF122	0.586177	FALSE	I
innatedb:IDBG-122616	HHLA3	0.586177	FALSE
innatedb:IDBG-147960	CARD17	0.586177	FALSE	II
innatedb:IDBG-116609	OXR1	0.586177	FALSE	II
innatedb:IDBG-109509	IL1A	0.586177	TRUE	II
innatedb:IDBG-108226	SLC1A5	0.586177	FALSE	I
innatedb:IDBG-109550	IFIH1	0.586177	TRUE	III
innatedb:IDBG-122529	FITM2	0.586177	FALSE	II
innatedb:IDBG-117848	CALML6	0.586177	FALSE	I
innatedb:IDBG-109413	SLC25A36	0.586177	FALSE	I
innatedb:IDBG-111715	EFR3A	0.586177	FALSE
innatedb:IDBG-111750	ANKRD17	0.586177	FALSE	I
innatedb:IDBG-108163	CLEC4M	0.586177	FALSE
innatedb:IDBG-108156	LYL1	0.586177	FALSE	II
innatedb:IDBG-115121	BACH1	0.586177	FALSE	II
innatedb:IDBG-116460	HTR4	0.586177	FALSE	I
innatedb:IDBG-135667	TAPBP	0.586177	FALSE	II
innatedb:IDBG-112932	ETNK1	0.586177	FALSE	II
innatedb:IDBG-111611	AOC3	0.586177	FALSE	II
innatedb:IDBG-124919	PHACTR4	0.586177	TRUE	I
innatedb:IDBG-124987	SP5	0.586177	FALSE	III
innatedb:IDBG-106997	HEPH	0.586177	FALSE	I
innatedb:IDBG-116396	PITX2	0.586177	FALSE	II
innatedb:IDBG-117645	SIGLEC7	0.586177	FALSE	II
innatedb:IDBG-109220	ADGRG6	0.586177	FALSE
innatedb:IDBG-111505	ANGPTL6	0.586177	FALSE	II
innatedb:IDBG-116227	CADPS	0.586177	FALSE	I
innatedb:IDBG-117550	CRYGA	0.586177	FALSE	I
innatedb:IDBG-122083	ALKAL2	0.586177	FALSE
innatedb:IDBG-147414	CSNK2A3	0.586177	FALSE
innatedb:IDBG-122112	OTUD6A	0.586177	FALSE	I
innatedb:IDBG-112730	GIPC2	0.586177	FALSE
innatedb:IDBG-112757	PREPL	0.586177	FALSE	II
innatedb:IDBG-105494	ANGEL1	0.586177	FALSE	II
innatedb:IDBG-106792	NCOA1	0.586177	FALSE	I
innatedb:IDBG-118733	CD7	0.586177	FALSE	I
innatedb:IDBG-112669	BTG4	0.586177	FALSE
innatedb:IDBG-117122	STAT6	0.596773	FALSE	II
innatedb:IDBG-115985	ATF3	0.596773	TRUE	I
innatedb:IDBG-117504	TAP1	0.596773	TRUE	III
innatedb:IDBG-106676	MAGI3	0.624634	FALSE	I
innatedb:IDBG-112264	HEY2	0.624634	FALSE	II
innatedb:IDBG-105197	CFLAR	0.624634	FALSE	I
innatedb:IDBG-107564	BRMS1L	0.624634	FALSE	II
innatedb:IDBG-122761	IRAK4	0.624634	FALSE	II
innatedb:IDBG-108255	TYK2	0.624634	FALSE	II
innatedb:IDBG-115199	PDE6D	0.624634	FALSE
innatedb:IDBG-110376	CXCR4	0.624634	FALSE	II
innatedb:IDBG-112505	TMOD1	0.652122	FALSE	II
innatedb:IDBG-106533	USP33	0.652122	FALSE
innatedb:IDBG-111113	RNF6	0.652122	FALSE	I
innatedb:IDBG-107703	ZNF516	0.652122	FALSE	II
innatedb:IDBG-118332	LGALS9C	0.652122	FALSE	I
innatedb:IDBG-114735	IFIT5	0.652122	TRUE	III
innatedb:IDBG-115959	ZNF281	0.652122	FALSE
innatedb:IDBG-121759	RTP5	0.652122	FALSE
innatedb:IDBG-107019	SPTLC1	0.652122	FALSE
innatedb:IDBG-110632	ARFGEF2	0.652122	FALSE	I
innatedb:IDBG-117983	CD14	0.652122	FALSE	II
innatedb:IDBG-122541	PELI1	0.652122	TRUE	II
innatedb:IDBG-108196	CASP14	0.652122	FALSE
innatedb:IDBG-112989	PDX1	0.652122	FALSE	I
innatedb:IDBG-106966	ESF1	0.652122	FALSE	II
innatedb:IDBG-118938	SEZ6L2	0.652122	FALSE	II
innatedb:IDBG-106811	HACE1	0.652122	FALSE	I
innatedb:IDBG-107217	HSP90AB1	0.655369	FALSE	I
innatedb:IDBG-107953	UBE2I	0.680438	FALSE	II
innatedb:IDBG-118678	ZNF417	0.680438	FALSE
innatedb:IDBG-118689	CSPG4	0.680438	FALSE	II
innatedb:IDBG-107914	PLA2G15	0.680438	FALSE	II
innatedb:IDBG-117379	TMC8	0.680438	FALSE	II
innatedb:IDBG-116041	CLHC1	0.680438	FALSE	II
innatedb:IDBG-105395	IYD	0.680438	FALSE	I
innatedb:IDBG-112495	TOR1B	0.680438	FALSE	I
innatedb:IDBG-123159	MIR101-2	0.680438	FALSE
innatedb:IDBG-149788	BCL2L2-PABPN1	0.680438	FALSE
innatedb:IDBG-106681	OSTM1	0.680438	FALSE	I
innatedb:IDBG-105334	CEACAM7	0.680438	FALSE	I
innatedb:IDBG-106668	RBL1	0.680438	FALSE	II
innatedb:IDBG-106663	PSEN1	0.680438	FALSE	II
innatedb:IDBG-120924	TMEM173	0.680438	FALSE	II
innatedb:IDBG-113894	SLC30A5	0.680438	FALSE	II
innatedb:IDBG-111249	VPS13C	0.680438	FALSE	II
innatedb:IDBG-113821	VWA5B2	0.680438	FALSE
innatedb:IDBG-118558	LVRN	0.680438	FALSE
innatedb:IDBG-123039	CD247	0.680438	FALSE	II
innatedb:IDBG-119811	NSUN7	0.680438	FALSE	I
innatedb:IDBG-119810	PTPN11	0.680438	FALSE	II
innatedb:IDBG-129268	CEBPD	0.680438	FALSE	II
innatedb:IDBG-120717	TMEM50A	0.680438	FALSE	II
innatedb:IDBG-107700	ACOT8	0.680438	FALSE
innatedb:IDBG-106488	MKRN2	0.680438	FALSE	I
innatedb:IDBG-107757	XIAP	0.680438	FALSE	II
innatedb:IDBG-113636	ARL8A	0.680438	FALSE
innatedb:IDBG-155408	CT45A3	0.680438	FALSE	I
innatedb:IDBG-114904	ENPP3	0.680438	FALSE	I
innatedb:IDBG-114903	ABCA5	0.680438	FALSE	II
innatedb:IDBG-117196	SP2	0.680438	FALSE
innatedb:IDBG-113602	TTC13	0.680438	FALSE	I
innatedb:IDBG-114935	PDLIM3	0.680438	FALSE	II
innatedb:IDBG-108931	NECTIN1	0.680438	FALSE
innatedb:IDBG-120656	UTP11	0.680438	FALSE
innatedb:IDBG-125449	KLRC3	0.680438	FALSE	I
innatedb:IDBG-125447	PLPP6	0.680438	FALSE
innatedb:IDBG-113537	ADAMTSL4	0.680438	FALSE	II
innatedb:IDBG-114891	ANGPT1	0.680438	FALSE	I
innatedb:IDBG-106379	SELENOO	0.680438	FALSE
innatedb:IDBG-117064	MMP10	0.680438	FALSE	II
innatedb:IDBG-125318	SAP25	0.680438	FALSE	I
innatedb:IDBG-125341	MT1M	0.680438	TRUE	II
innatedb:IDBG-107551	ARHGAP5	0.680438	FALSE	I
innatedb:IDBG-108872	ZBTB16	0.680438	FALSE	II
innatedb:IDBG-107543	PSMB5	0.680438	FALSE
innatedb:IDBG-112049	CFHR4	0.680438	FALSE
innatedb:IDBG-107528	DICER1	0.680438	FALSE	II
innatedb:IDBG-112101	HOOK1	0.680438	FALSE	I
innatedb:IDBG-106267	FSTL3	0.680438	FALSE	II
innatedb:IDBG-118275	RGS19	0.680438	FALSE	I
innatedb:IDBG-118278	ANO5	0.680438	TRUE	I
innatedb:IDBG-107451	EP300	0.680438	FALSE	I
innatedb:IDBG-127920	ANG	0.680438	FALSE	II
innatedb:IDBG-113327	TXNL4A	0.680438	FALSE	I
innatedb:IDBG-119441	UBE2U	0.680438	FALSE	II
innatedb:IDBG-119465	IRX3	0.680438	FALSE	III
innatedb:IDBG-109905	RPS6KA1	0.680438	FALSE	II
innatedb:IDBG-127767	IRF9	0.680438	FALSE	I
innatedb:IDBG-115785	SHANK1	0.680438	FALSE
innatedb:IDBG-108639	GLRX3	0.680438	FALSE
innatedb:IDBG-113162	ITGAX	0.680438	FALSE	II
innatedb:IDBG-115803	TREML1	0.680438	FALSE	I
innatedb:IDBG-115831	TBC1D24	0.680438	FALSE
innatedb:IDBG-106031	SPA17	0.680438	FALSE	II
innatedb:IDBG-119345	NFATC2IP	0.680438	FALSE	II
innatedb:IDBG-110807	NUP85	0.680438	FALSE	I
innatedb:IDBG-113090	DUOX2	0.680438	FALSE	I
innatedb:IDBG-125096	HLA-E	0.680438	TRUE	II
innatedb:IDBG-114345	ZC3H12C	0.680438	FALSE	II
innatedb:IDBG-140647	AMY2B	0.680438	FALSE	II
innatedb:IDBG-108599	VSIR	0.680438	FALSE
innatedb:IDBG-108596	PALD1	0.680438	FALSE	II
innatedb:IDBG-108578	ATRNL1	0.680438	FALSE	I
innatedb:IDBG-107226	JAK2	0.680438	TRUE	II
innatedb:IDBG-122850	UCKL1	0.680438	FALSE
innatedb:IDBG-121583	LCE2D	0.680438	FALSE	II
innatedb:IDBG-110708	NQO2	0.680438	FALSE	II
innatedb:IDBG-110717	HIST1H2BJ	0.680438	FALSE	II
innatedb:IDBG-122700	ZNF181	0.680438	FALSE
innatedb:IDBG-127554	GBP7	0.680438	FALSE	I
innatedb:IDBG-119175	HSF5	0.680438	FALSE
innatedb:IDBG-115620	LSS	0.680438	FALSE	II
innatedb:IDBG-116968	C2	0.680438	FALSE	II
innatedb:IDBG-120102	CUEDC1	0.680438	FALSE	II
innatedb:IDBG-121439	UBE2H	0.680438	FALSE	I
innatedb:IDBG-122780	GRK6	0.680438	FALSE	II
innatedb:IDBG-122778	SIRPA	0.680438	FALSE	I
innatedb:IDBG-111906	RARRES3	0.680438	TRUE	II
innatedb:IDBG-114148	ADHFE1	0.680438	FALSE	II
innatedb:IDBG-122696	OCLN	0.680438	FALSE	II
innatedb:IDBG-107048	PABPC4	0.680438	FALSE	II
innatedb:IDBG-109676	SUMO1	0.680438	FALSE	I
innatedb:IDBG-110627	PLCG1	0.680438	FALSE	I
innatedb:IDBG-111955	HSD17B4	0.680438	FALSE	I
innatedb:IDBG-122613	PIGN	0.680438	FALSE
innatedb:IDBG-121300	CD300LF	0.680438	FALSE	II
innatedb:IDBG-122646	PDCD1LG2	0.680438	FALSE	II
innatedb:IDBG-119011	DOLK	0.680438	FALSE	I
innatedb:IDBG-121339	BPIFB3	0.680438	FALSE
innatedb:IDBG-107068	NLRC4	0.680438	FALSE	II
innatedb:IDBG-115399	COPG2	0.680438	FALSE
innatedb:IDBG-116638	DCAF13	0.680438	FALSE
innatedb:IDBG-115339	XKR8	0.680438	FALSE	II
innatedb:IDBG-117993	KRT74	0.680438	FALSE
innatedb:IDBG-108262	PTPRS	0.680438	FALSE	II
innatedb:IDBG-110594	CHPF	0.680438	FALSE
innatedb:IDBG-121251	LAMP1	0.680438	FALSE	II
innatedb:IDBG-121298	AIDA	0.680438	FALSE	I
innatedb:IDBG-111845	POMP	0.680438	FALSE	II
innatedb:IDBG-110523	NEUROD4	0.680438	FALSE
innatedb:IDBG-110568	NMI	0.680438	TRUE	I
innatedb:IDBG-121232	ARL17A	0.680438	FALSE	II
innatedb:IDBG-116579	LMTK2	0.680438	FALSE	II
innatedb:IDBG-115270	ERG	0.680438	FALSE
innatedb:IDBG-122456	MAFG	0.680438	FALSE	II
innatedb:IDBG-121135	IFNLR1	0.680438	TRUE	II
innatedb:IDBG-121131	TARSL2	0.680438	FALSE	I
innatedb:IDBG-122470	IFNL3	0.680438	TRUE
innatedb:IDBG-109457	ROPN1B	0.680438	FALSE	II
innatedb:IDBG-117928	ZNF212	0.680438	FALSE	II
innatedb:IDBG-159775	ZNF670	0.680438	FALSE
innatedb:IDBG-111764	XAF1	0.680438	TRUE	II
innatedb:IDBG-105904	TAB2	0.680438	FALSE	II
innatedb:IDBG-105795	NOP16	0.680438	FALSE	I
innatedb:IDBG-141434	PI4KA	0.680438	FALSE	II
innatedb:IDBG-117755	CD52	0.680438	FALSE	I
innatedb:IDBG-122334	ZNF502	0.680438	FALSE	II
innatedb:IDBG-122330	HRH1	0.680438	FALSE	II
innatedb:IDBG-111694	TRIM21	0.680438	TRUE	I
innatedb:IDBG-122353	ALKAL1	0.680438	FALSE
innatedb:IDBG-109321	IL12B	0.680438	FALSE	II
innatedb:IDBG-124906	MAFB	0.680438	TRUE	I
innatedb:IDBG-105817	TNFRSF9	0.680438	TRUE	II
innatedb:IDBG-112954	LRIG3	0.680438	FALSE	II
innatedb:IDBG-108045	ZDHHC2	0.680438	FALSE	II
innatedb:IDBG-109360	LIFR	0.680438	FALSE	II
innatedb:IDBG-110341	PEX16	0.680438	FALSE
innatedb:IDBG-118993	DDIT3	0.680438	TRUE	I
innatedb:IDBG-105656	ABCF2	0.680438	FALSE	I
innatedb:IDBG-142670	CEBPA	0.680438	FALSE	I
innatedb:IDBG-118911	THAP6	0.680438	FALSE	I
innatedb:IDBG-109225	CCR6	0.680438	FALSE	I
innatedb:IDBG-122235	FUT4	0.680438	FALSE	I
innatedb:IDBG-112823	SSFA2	0.680438	FALSE	II
innatedb:IDBG-112828	ITGAV	0.680438	FALSE	II
innatedb:IDBG-112869	FGF2	0.680438	FALSE	II
innatedb:IDBG-106868	MYBPC2	0.680438	FALSE
innatedb:IDBG-117571	IL7R	0.680438	FALSE	II
innatedb:IDBG-118848	SNAPC5	0.680438	FALSE	I
innatedb:IDBG-111437	JUND	0.680438	FALSE	II
innatedb:IDBG-124777	EFCAB2	0.680438	FALSE	II
innatedb:IDBG-109172	BACH2	0.680438	FALSE	II
innatedb:IDBG-142599	N4BP2L2	0.680438	FALSE	II
innatedb:IDBG-117455	RNF187	0.680438	FALSE
innatedb:IDBG-106717	C1QTNF3	0.680438	FALSE	II
innatedb:IDBG-147238	LRRC24	0.680438	FALSE
innatedb:IDBG-111291	CDKN2D	0.680438	FALSE	I
innatedb:IDBG-112636	IL18BP	0.680438	FALSE	I
innatedb:IDBG-112645	RNF121	0.680438	FALSE
innatedb:IDBG-106153	SP100	0.687678	TRUE	I
innatedb:IDBG-112760	FBXO11	0.687678	FALSE	II
innatedb:IDBG-118245	BCL2L1	0.695312	FALSE	II
innatedb:IDBG-105691	USP2	0.695312	FALSE	I
innatedb:IDBG-114068	CASK	0.697011	FALSE	II
innatedb:IDBG-108594	NSMCE4A	0.701409	FALSE	II
innatedb:IDBG-115622	MCM3AP	0.701409	FALSE
innatedb:IDBG-109646	RAB3GAP1	0.701409	FALSE	II
innatedb:IDBG-105881	ARID4B	0.701409	FALSE	I
innatedb:IDBG-105698	MFAP3	0.701409	FALSE
innatedb:IDBG-107601	DOK5	0.719615	FALSE	I
innatedb:IDBG-120626	FHL3	0.719615	FALSE	II
innatedb:IDBG-113239	SCRN2	0.719615	FALSE
innatedb:IDBG-108736	DHX58	0.719615	TRUE	I
innatedb:IDBG-113271	NPC1	0.719615	FALSE	I
innatedb:IDBG-114650	MGAT5	0.719615	FALSE	II
innatedb:IDBG-113196	TLDC1	0.719615	FALSE	II
innatedb:IDBG-120206	RNF135	0.719615	FALSE	II
innatedb:IDBG-105851	CYBA	0.719615	FALSE	I
innatedb:IDBG-117903	UBE2E1	0.719615	FALSE	I
innatedb:IDBG-110465	KIAA1549	0.719615	FALSE	II
innatedb:IDBG-106990	NOS1	0.719615	FALSE	II
innatedb:IDBG-105686	MYOM2	0.719615	FALSE	II
innatedb:IDBG-120961	ATL3	0.720804	FALSE	II
innatedb:IDBG-107981	PYCARD	0.720804	FALSE	II
innatedb:IDBG-140840	TNFRSF13B	0.720804	FALSE	I
innatedb:IDBG-113125	PML	0.720804	TRUE	II
innatedb:IDBG-119071	FOSL1	0.720804	FALSE	II
innatedb:IDBG-116845	CASP7	0.720804	TRUE	I
innatedb:IDBG-111702	NUP210	0.720804	FALSE	I
innatedb:IDBG-109498	NEK4	0.720804	FALSE	I
innatedb:IDBG-112919	ETV6	0.720804	FALSE	I
innatedb:IDBG-106834	ATG16L1	0.720804	FALSE	I
innatedb:IDBG-119486	JUN	0.733642	FALSE	II
innatedb:IDBG-113361	DNMT3L	0.748436	FALSE	II
innatedb:IDBG-105237	DHX33	0.749943	FALSE	II
innatedb:IDBG-112284	GNS	0.749943	FALSE	I
innatedb:IDBG-114997	AZIN1	0.749943	FALSE	II
innatedb:IDBG-113507	USP21	0.749943	FALSE	II
innatedb:IDBG-118354	MAL	0.749943	FALSE	I
innatedb:IDBG-107509	LGMN	0.749943	FALSE	I
innatedb:IDBG-118290	SYCE1	0.749943	FALSE
innatedb:IDBG-113219	UTP4	0.749943	FALSE
innatedb:IDBG-108743	CNTNAP1	0.749943	FALSE	II
innatedb:IDBG-114614	TDO2	0.749943	FALSE	I
innatedb:IDBG-118007	SERPINB9	0.749943	FALSE	II
innatedb:IDBG-113080	WDR20	0.749943	FALSE
innatedb:IDBG-113082	SLC12A6	0.749943	FALSE	II
innatedb:IDBG-114271	HERC4	0.749943	FALSE	I
innatedb:IDBG-114207	UGCG	0.749943	FALSE	II
innatedb:IDBG-108459	PLOD3	0.749943	FALSE	II
innatedb:IDBG-119013	CATSPER1	0.749943	FALSE	I
innatedb:IDBG-115299	SPPL3	0.749943	FALSE	I
innatedb:IDBG-116538	SAP30L	0.749943	FALSE	II
innatedb:IDBG-105906	EIF2AK2	0.749943	TRUE	III
innatedb:IDBG-111784	SNAP25	0.749943	FALSE	II
innatedb:IDBG-116476	CMYA5	0.749943	TRUE	II
innatedb:IDBG-109346	SLC12A7	0.749943	TRUE	II
innatedb:IDBG-105707	EDC4	0.749943	FALSE
innatedb:IDBG-116217	CTLA4	0.749943	FALSE	II
innatedb:IDBG-106772	YTHDC1	0.749943	FALSE
innatedb:IDBG-110000	PKD2	0.749943	FALSE	II
innatedb:IDBG-119999	MEIOC	0.753196	FALSE
innatedb:IDBG-119919	ZNF784	0.753196	FALSE
innatedb:IDBG-113879	PIK3R1	0.753196	FALSE	II
innatedb:IDBG-117382	CYP7A1	0.753196	FALSE	I
innatedb:IDBG-116081	CTSS	0.753196	TRUE	II
innatedb:IDBG-106519	MAP2K7	0.753196	FALSE
innatedb:IDBG-119855	LSMEM2	0.753196	FALSE
innatedb:IDBG-120865	GDF3	0.753196	FALSE	II
innatedb:IDBG-111057	IL22	0.753196	FALSE
innatedb:IDBG-105221	ABCB5	0.753196	FALSE	II
innatedb:IDBG-113740	2004-03-01	0.753196	FALSE
innatedb:IDBG-113701	SLC4A10	0.753196	FALSE
innatedb:IDBG-107770	NAA10	0.753196	FALSE	I
innatedb:IDBG-136272	TNF	0.753196	FALSE	II
innatedb:IDBG-119716	MSC	0.753196	TRUE	II
innatedb:IDBG-113615	LEFTY2	0.753196	FALSE
innatedb:IDBG-125448	KLRC2	0.753196	FALSE	I
innatedb:IDBG-112148	APC	0.753196	FALSE	I
innatedb:IDBG-112223	ATP5MC2	0.753196	FALSE
innatedb:IDBG-112246	FAIM2	0.753196	FALSE	II
innatedb:IDBG-117041	RIMKLB	0.753196	FALSE	I
innatedb:IDBG-118218	ZNF318	0.753196	FALSE	II
innatedb:IDBG-120528	ZNF662	0.753196	FALSE
innatedb:IDBG-112017	PTGFRN	0.753196	FALSE	II
innatedb:IDBG-125331	ADGRG1	0.753196	FALSE
innatedb:IDBG-114681	SPOCK1	0.753196	FALSE	II
innatedb:IDBG-125343	CFI	0.753196	FALSE	II
innatedb:IDBG-113366	DOPEY2	0.753196	FALSE	II
innatedb:IDBG-112054	CFHR5	0.753196	FALSE
innatedb:IDBG-112078	KLRC1	0.753196	FALSE	I
innatedb:IDBG-118242	MAP6	0.753196	FALSE	I
innatedb:IDBG-118264	P2RY6	0.753196	FALSE	I
innatedb:IDBG-118295	BCL2	0.753196	FALSE	II
innatedb:IDBG-114590	ADAM8	0.753196	TRUE	II
innatedb:IDBG-108713	CCDC47	0.753196	FALSE	I
innatedb:IDBG-115921	IL23R	0.753196	FALSE	II
innatedb:IDBG-118136	NRTN	0.753196	FALSE
innatedb:IDBG-122960	C6orf89	0.753196	FALSE	II
innatedb:IDBG-115774	SIGLEC11	0.753196	FALSE	II
innatedb:IDBG-108605	MINPP1	0.753196	FALSE	II
innatedb:IDBG-107378	RSPH14	0.753196	FALSE
innatedb:IDBG-110992	PRKCG	0.753196	FALSE	I
innatedb:IDBG-121647	EXD3	0.753196	FALSE	I
innatedb:IDBG-119365	IFNW1	0.753196	FALSE
innatedb:IDBG-120366	C8orf33	0.753196	FALSE
innatedb:IDBG-115675	IL6R	0.753196	FALSE	II
innatedb:IDBG-109831	CTBS	0.753196	FALSE
innatedb:IDBG-125017	CARD16	0.753196	TRUE	I
innatedb:IDBG-125015	VARS	0.753196	FALSE	I
innatedb:IDBG-125024	MPIG6B	0.753196	FALSE
innatedb:IDBG-122890	TXNRD1	0.753196	FALSE	II
innatedb:IDBG-108428	NPTX2	0.753196	FALSE
innatedb:IDBG-116869	TTC7B	0.753196	FALSE	I
innatedb:IDBG-116860	FRAT1	0.753196	FALSE	II
innatedb:IDBG-115588	TFF1	0.753196	FALSE	I
innatedb:IDBG-121485	C2orf27B	0.753196	FALSE
innatedb:IDBG-120136	FKRP	0.753196	FALSE	I
innatedb:IDBG-119157	KCNE5	0.753196	FALSE
innatedb:IDBG-152478	OVCA2	0.753196	FALSE
innatedb:IDBG-127458	LTC4S	0.753196	FALSE	II
innatedb:IDBG-121356	BTLA	0.753196	FALSE	I
innatedb:IDBG-114031	POMZP3	0.753196	FALSE	II
innatedb:IDBG-115380	FAM86C1	0.753196	FALSE
innatedb:IDBG-117945	CDK1	0.753196	FALSE	I
innatedb:IDBG-117984	DNAJC18	0.753196	FALSE	II
innatedb:IDBG-109572	EVA1A	0.753196	FALSE	I
innatedb:IDBG-109567	GALNT3	0.753196	FALSE	II
innatedb:IDBG-115251	CACNA1D	0.753196	FALSE	I
innatedb:IDBG-116598	KCNV1	0.753196	FALSE
innatedb:IDBG-127258	MT-ND4L	0.753196	FALSE
innatedb:IDBG-108180	CCDC61	0.753196	FALSE	I
innatedb:IDBG-121113	CDK10	0.753196	FALSE
innatedb:IDBG-105799	TNFRSF17	0.753196	FALSE
innatedb:IDBG-116472	CASP3	0.753196	FALSE	II
innatedb:IDBG-105824	CLPTM1L	0.753196	FALSE
innatedb:IDBG-112936	C1RL	0.753196	FALSE	II
innatedb:IDBG-105813	H6PD	0.753196	FALSE	I
innatedb:IDBG-111627	C1orf159	0.753196	FALSE
innatedb:IDBG-105800	SNX29	0.753196	FALSE	II
innatedb:IDBG-110304	ADCY7	0.753196	FALSE	II
innatedb:IDBG-124962	PSMB8	0.753196	TRUE	I
innatedb:IDBG-116335	PRKCD	0.753196	FALSE	II
innatedb:IDBG-115013	SLC25A28	0.753196	TRUE	I
innatedb:IDBG-117691	CCDC126	0.753196	FALSE
innatedb:IDBG-116372	FBXW12	0.753196	FALSE
innatedb:IDBG-115065	SAXO1	0.753196	FALSE
innatedb:IDBG-117614	TNIP2	0.753196	FALSE	II
innatedb:IDBG-111582	RLIM	0.753196	FALSE	I
innatedb:IDBG-112803	MYPN	0.753196	FALSE
innatedb:IDBG-105558	MNAT1	0.753196	FALSE
innatedb:IDBG-116219	RYBP	0.753196	FALSE	II
innatedb:IDBG-116282	TOPBP1	0.753196	FALSE
innatedb:IDBG-111460	CYP2E1	0.753196	FALSE	I
innatedb:IDBG-118762	HOXB2	0.753196	FALSE	I
innatedb:IDBG-117492	CX3CR1	0.753196	FALSE	I
innatedb:IDBG-116162	TMEM183A	0.753196	FALSE
innatedb:IDBG-116177	CCDC141	0.753196	FALSE	I
innatedb:IDBG-116193	STT3B	0.753196	FALSE	I
innatedb:IDBG-111309	EGLN3	0.753196	FALSE	II
innatedb:IDBG-106885	PSMC5	0.759172	FALSE	I
innatedb:IDBG-123121	TGM2	0.762932	FALSE	II
innatedb:IDBG-105378	NFIX	0.765058	FALSE	II
innatedb:IDBG-107828	GLA	0.765058	FALSE	II
innatedb:IDBG-119643	GLDC	0.765058	FALSE	II
innatedb:IDBG-108731	CCL2	0.765058	FALSE	I
innatedb:IDBG-108676	2004-09-01	0.765058	TRUE
innatedb:IDBG-116867	LARGE2	0.765058	FALSE
innatedb:IDBG-114109	GPC3	0.765058	FALSE	II
innatedb:IDBG-108127	HNRNPL	0.765058	FALSE	I
innatedb:IDBG-116474	ERAP1	0.765058	FALSE	II
innatedb:IDBG-117750	CXCL8	0.765058	TRUE
innatedb:IDBG-111348	ABHD17A	0.765058	FALSE	II
innatedb:IDBG-118549	SP3	0.776458	FALSE	II
innatedb:IDBG-156660	CCL5	0.776458	TRUE	II
innatedb:IDBG-110989	STAT5A	0.776458	FALSE	II
innatedb:IDBG-120257	SIAH2	0.776458	FALSE	I
innatedb:IDBG-105907	USP36	0.776458	FALSE	II
innatedb:IDBG-116158	FSTL1	0.776458	FALSE
innatedb:IDBG-118706	NMNAT1	0.776458	FALSE	I
innatedb:IDBG-114906	UCHL1	0.786892	FALSE	II
innatedb:IDBG-107763	CCDC22	0.797656	FALSE	I
innatedb:IDBG-113847	TIFA	0.807223	FALSE	II
innatedb:IDBG-120801	UQCR10	0.807223	FALSE	II
innatedb:IDBG-113734	TAMM41	0.807223	FALSE	II
innatedb:IDBG-105158	TSPAN6	0.807223	FALSE	II
innatedb:IDBG-112205	SNX14	0.807223	FALSE	I
innatedb:IDBG-106159	TNFRSF1A	0.807223	FALSE	II
innatedb:IDBG-108437	PTPRZ1	0.807223	FALSE	II
innatedb:IDBG-107196	CRTAC1	0.807223	FALSE	I
innatedb:IDBG-127405	DNLZ	0.807223	FALSE	III
innatedb:IDBG-109602	CHST10	0.807223	FALSE	II
innatedb:IDBG-114042	SLC12A9	0.807223	FALSE	I
innatedb:IDBG-110534	LRP1	0.807223	FALSE	II
innatedb:IDBG-121166	SP1	0.807223	FALSE	II
innatedb:IDBG-110359	TNFSF10	0.807223	TRUE	I
innatedb:IDBG-124905	NEU4	0.807223	FALSE	I
innatedb:IDBG-122059	S100A13	0.807223	FALSE	II
innatedb:IDBG-105595	GCLM	0.807223	FALSE	II
innatedb:IDBG-110105	ALDH6A1	0.807223	FALSE	II
innatedb:IDBG-118654	C1QB	0.831961	FALSE	II
innatedb:IDBG-161492	FP565260.6	0.831961	FALSE
innatedb:IDBG-117370	CD300A	0.831961	FALSE	II
innatedb:IDBG-106697	JMJD4	0.831961	FALSE
innatedb:IDBG-111212	HOXD3	0.831961	FALSE	II
innatedb:IDBG-119851	DNHD1	0.831961	TRUE	I
innatedb:IDBG-117221	TBC1D16	0.831961	FALSE	II
innatedb:IDBG-123030	LRIG2	0.831961	FALSE	I
innatedb:IDBG-112397	IGF2BP3	0.831961	FALSE	I
innatedb:IDBG-107872	MAPK3	0.831961	FALSE	II
innatedb:IDBG-120806	TRIML1	0.831961	FALSE
innatedb:IDBG-112457	TANK	0.831961	FALSE	II
innatedb:IDBG-117291	LAIR1	0.831961	FALSE	I
innatedb:IDBG-117299	KIR3DL1	0.831961	FALSE
innatedb:IDBG-118431	BPGM	0.831961	FALSE	II
innatedb:IDBG-156717	LIX1L	0.831961	FALSE
innatedb:IDBG-106467	FOSL2	0.831961	FALSE	II
innatedb:IDBG-114949	PDE1C	0.831961	FALSE	II
innatedb:IDBG-112310	RGS8	0.831961	FALSE	I
innatedb:IDBG-105174	ANKIB1	0.831961	FALSE	I
innatedb:IDBG-111027	NUP214	0.831961	FALSE	II
innatedb:IDBG-117152	MAPRE2	0.831961	FALSE	I
innatedb:IDBG-117165	DUSP18	0.831961	FALSE	I
innatedb:IDBG-142113	IL10RB	0.831961	FALSE	II
innatedb:IDBG-119628	CALML5	0.831961	FALSE
innatedb:IDBG-108998	MYF5	0.831961	FALSE
innatedb:IDBG-112179	DTX1	0.831961	FALSE	I
innatedb:IDBG-106311	BUD23	0.831961	FALSE
innatedb:IDBG-117078	ACSM1	0.831961	FALSE
innatedb:IDBG-119511	FAM20C	0.831961	FALSE	II
innatedb:IDBG-113340	VAV1	0.831961	FALSE	I
innatedb:IDBG-106221	TRPC7	0.831961	FALSE
innatedb:IDBG-112077	KLRD1	0.831961	TRUE	I
innatedb:IDBG-121875	C19orf54	0.831961	FALSE
innatedb:IDBG-108781	MYH3	0.831961	FALSE
innatedb:IDBG-113320	GRB7	0.831961	FALSE	II
innatedb:IDBG-118139	KCNG3	0.831961	FALSE	I
innatedb:IDBG-118182	CHST11	0.831961	FALSE	II
innatedb:IDBG-119314	FAM91A1	0.831961	FALSE	I
innatedb:IDBG-113105	UBE2Q2	0.831961	FALSE	II
innatedb:IDBG-114501	RILPL2	0.831961	FALSE	II
innatedb:IDBG-114535	EIF4E	0.831961	FALSE	I
innatedb:IDBG-122999	ZNF652	0.831961	FALSE	II
innatedb:IDBG-120357	KCNA4	0.831961	FALSE
innatedb:IDBG-110844	GRIA3	0.831961	FALSE
innatedb:IDBG-107209	FKBP5	0.831961	FALSE	II
innatedb:IDBG-114338	KLHL35	0.831961	FALSE	II
innatedb:IDBG-115688	CCR5	0.831961	FALSE	II
innatedb:IDBG-108577	GATA3	0.831961	FALSE	II
innatedb:IDBG-110871	CD93	0.831961	FALSE	I
innatedb:IDBG-110877	CENPB	0.831961	FALSE	I
innatedb:IDBG-116870	SLC39A13	0.831961	FALSE
innatedb:IDBG-120192	DDX60L	0.831961	TRUE	I
innatedb:IDBG-109779	CFHR3	0.831961	FALSE	II
innatedb:IDBG-121404	NAP1L2	0.831961	FALSE	II
innatedb:IDBG-111917	C1QTNF6	0.831961	FALSE	II
innatedb:IDBG-110617	SDC4	0.831961	FALSE	I
innatedb:IDBG-140496	NME1	0.831961	FALSE	II
innatedb:IDBG-107031	IRAK3	0.831961	FALSE	II
innatedb:IDBG-120081	ARSJ	0.831961	FALSE	I
innatedb:IDBG-116833	JCAD	0.831961	FALSE
innatedb:IDBG-110685	CEACAM8	0.831961	FALSE
innatedb:IDBG-119022	LSM1	0.831961	FALSE
innatedb:IDBG-115301	DRC1	0.831961	FALSE	I
innatedb:IDBG-116659	SYK	0.831961	FALSE	I
innatedb:IDBG-122581	STMN3	0.831961	FALSE	II
innatedb:IDBG-108205	TIMM50	0.831961	FALSE
innatedb:IDBG-111835	CASP9	0.831961	FALSE	II
innatedb:IDBG-111847	ALOX5AP	0.831961	FALSE	II
innatedb:IDBG-108297	GCDH	0.831961	FALSE
innatedb:IDBG-121224	SLC52A2	0.831961	FALSE
innatedb:IDBG-122550	FBXL22	0.831961	FALSE
innatedb:IDBG-108278	SIGLEC5	0.831961	FALSE	II
innatedb:IDBG-115253	KIT	0.831961	FALSE	II
innatedb:IDBG-115284	DGKI	0.831961	FALSE	II
innatedb:IDBG-105863	FSTL4	0.831961	FALSE
innatedb:IDBG-115291	ACAN	0.831961	FALSE	I
innatedb:IDBG-108146	ERCC2	0.831961	FALSE	I
innatedb:IDBG-108159	STX10	0.831961	FALSE	II
innatedb:IDBG-116480	CARTPT	0.831961	FALSE
innatedb:IDBG-112900	HADH	0.831961	FALSE	II
innatedb:IDBG-117767	CRCT1	0.831961	FALSE	II
innatedb:IDBG-110351	ZCCHC17	0.831961	FALSE
innatedb:IDBG-146308	HOXA10	0.831961	FALSE	II
innatedb:IDBG-108098	SLC39A14	0.831961	FALSE	II
innatedb:IDBG-124956	HLA-DOA	0.831961	FALSE	II
innatedb:IDBG-118994	PCCA	0.831961	FALSE	II
innatedb:IDBG-117688	MN1	0.831961	FALSE	II
innatedb:IDBG-105627	VEZT	0.831961	FALSE
innatedb:IDBG-124897	TCEAL5	0.831961	FALSE
innatedb:IDBG-122283	NCOR2	0.831961	FALSE	II
innatedb:IDBG-105709	VCAN	0.831961	FALSE	I
innatedb:IDBG-109246	PTK7	0.831961	FALSE	I
innatedb:IDBG-106820	ABCB1	0.831961	FALSE	II
innatedb:IDBG-110148	PRLHR	0.831961	FALSE
innatedb:IDBG-111487	TMEM160	0.831961	FALSE
innatedb:IDBG-117471	IRF2BP2	0.831961	FALSE	II
innatedb:IDBG-106709	IL12RB2	0.831961	TRUE	II
innatedb:IDBG-111327	FGF13	0.831961	FALSE	II
innatedb:IDBG-111364	GDPD2	0.831961	FALSE
innatedb:IDBG-110050	GLE1	0.831961	FALSE	I
innatedb:IDBG-122043	PLAC9	0.831961	FALSE
innatedb:IDBG-111314	DAD1	0.831961	FALSE	I
innatedb:IDBG-106627	AFM	0.842453	FALSE	I
innatedb:IDBG-106620	SENP1	0.842453	FALSE
innatedb:IDBG-107926	HSDL1	0.842453	FALSE
innatedb:IDBG-116039	KCNJ3	0.842453	FALSE	I
innatedb:IDBG-106699	AACS	0.842453	FALSE	II
innatedb:IDBG-119925	BBS10	0.842453	FALSE	II
innatedb:IDBG-106661	KCNN2	0.842453	FALSE	I
innatedb:IDBG-117392	RAB26	0.842453	FALSE	I
innatedb:IDBG-113825	LYAR	0.842453	FALSE	II
innatedb:IDBG-112514	TLR4	0.842453	FALSE	II
innatedb:IDBG-120838	OLIG1	0.842453	FALSE	II
innatedb:IDBG-112372	CNMD	0.842453	FALSE
innatedb:IDBG-123069	RUNDC1	0.842453	FALSE	II
innatedb:IDBG-107879	NUP93	0.842453	FALSE	I
innatedb:IDBG-113760	IQSEC1	0.842453	FALSE	I
innatedb:IDBG-112478	SAP130	0.842453	FALSE
innatedb:IDBG-123118	NAGA	0.842453	FALSE	II
innatedb:IDBG-105289	TNFRSF12A	0.842453	FALSE	I
innatedb:IDBG-111155	GNAZ	0.842453	FALSE	II
innatedb:IDBG-118408	CLEC7A	0.842453	FALSE	I
innatedb:IDBG-119775	FARSA	0.842453	FALSE	I
innatedb:IDBG-119794	ZNF664	0.842453	FALSE	II
innatedb:IDBG-112283	USP15	0.842453	FALSE	II
innatedb:IDBG-106422	BCS1L	0.842453	FALSE	I
innatedb:IDBG-107748	TLR8	0.842453	FALSE	II
innatedb:IDBG-105188	SNX11	0.842453	FALSE	II
innatedb:IDBG-106498	KLHL20	0.842453	FALSE
innatedb:IDBG-105162	C1orf112	0.842453	FALSE	II
innatedb:IDBG-119604	KDELC2	0.842453	FALSE	I
innatedb:IDBG-108934	FBXO3	0.842453	FALSE
innatedb:IDBG-120600	DAZAP2	0.842453	FALSE
innatedb:IDBG-120601	CCBE1	0.842453	FALSE	I
innatedb:IDBG-117000	TUB	0.842453	FALSE
innatedb:IDBG-120657	PSMG1	0.842453	FALSE	II
innatedb:IDBG-113545	ANXA9	0.842453	FALSE	II
innatedb:IDBG-108818	MAPK10	0.842453	FALSE
innatedb:IDBG-119544	UBE2N	0.842453	FALSE
innatedb:IDBG-120540	SLC25A21	0.842453	FALSE
innatedb:IDBG-113341	MVB12A	0.842453	FALSE	I
innatedb:IDBG-107567	SEC23A	0.842453	FALSE
innatedb:IDBG-125333	PRR13	0.842453	FALSE	II
innatedb:IDBG-106230	BCL3	0.842453	FALSE	II
innatedb:IDBG-113437	SYTL1	0.842453	FALSE	II
innatedb:IDBG-114783	BMP6	0.842453	FALSE	II
innatedb:IDBG-113262	MEP1B	0.842453	FALSE	I
innatedb:IDBG-108723	UTP6	0.842453	FALSE	I
innatedb:IDBG-113297	TRIM65	0.842453	FALSE	I
innatedb:IDBG-115916	SCNN1D	0.842453	FALSE
innatedb:IDBG-114626	GFRA1	0.842453	FALSE	II
innatedb:IDBG-126633	STK38L	0.842453	FALSE	I
innatedb:IDBG-107462	CERK	0.842453	FALSE	II
innatedb:IDBG-120432	CSF1R	0.842453	FALSE	I
innatedb:IDBG-119456	OLIG3	0.842453	FALSE	I
innatedb:IDBG-140791	KIR3DL2	0.842453	FALSE	II
innatedb:IDBG-125188	ATXN2	0.842453	FALSE	I
innatedb:IDBG-110922	ARMCX5	0.842453	FALSE	I
innatedb:IDBG-113113	NCOA2	0.842453	FALSE
innatedb:IDBG-109977	MYB	0.842453	FALSE	II
innatedb:IDBG-125114	RACK1	0.842453	FALSE
innatedb:IDBG-109943	ATF6	0.842453	FALSE	II
innatedb:IDBG-110991	BECN1	0.842453	FALSE	I
innatedb:IDBG-106093	MAP2K4	0.842453	FALSE	I
innatedb:IDBG-114324	GLYAT	0.842453	FALSE
innatedb:IDBG-108509	LHX2	0.842453	FALSE	II
innatedb:IDBG-115697	FCRL3	0.842453	FALSE	I
innatedb:IDBG-125032	CSNK2B	0.842453	FALSE
innatedb:IDBG-107237	ERMP1	0.842453	FALSE	I
innatedb:IDBG-121554	ENTPD5	0.842453	FALSE
innatedb:IDBG-133555	CT45A5	0.842453	FALSE	II
innatedb:IDBG-121571	LCE4A	0.842453	FALSE
innatedb:IDBG-140585	ADSL	0.842453	FALSE	I
innatedb:IDBG-114299	ITPRIP	0.842453	FALSE	II
innatedb:IDBG-115583	CILP2	0.842453	FALSE
innatedb:IDBG-108470	CEP41	0.842453	FALSE	II
innatedb:IDBG-127614	LBH	0.842453	FALSE	II
innatedb:IDBG-141783	AP5Z1	0.842453	FALSE	II
innatedb:IDBG-115423	EDA	0.842453	FALSE	II
innatedb:IDBG-115453	IFNGR2	0.842453	FALSE	II
innatedb:IDBG-120031	KCNE1	0.842453	FALSE	II
innatedb:IDBG-121378	RXRA	0.842453	FALSE	II
innatedb:IDBG-110639	PTGIS	0.842453	FALSE
innatedb:IDBG-107079	ABCC6	0.842453	FALSE
innatedb:IDBG-114058	NLGN4X	0.842453	FALSE
innatedb:IDBG-114072	AKAP4	0.842453	FALSE
innatedb:IDBG-114082	ZNF41	0.842453	FALSE
innatedb:IDBG-105964	PSD	0.842453	FALSE
innatedb:IDBG-117943	LGALS9B	0.842453	FALSE	I
innatedb:IDBG-108245	ICAM4	0.842453	FALSE	II
innatedb:IDBG-108213	PLD3	0.842453	FALSE	II
innatedb:IDBG-108215	PIAS4	0.842453	FALSE	I
innatedb:IDBG-110574	BATF3	0.842453	TRUE	II
innatedb:IDBG-115258	RNF111	0.842453	FALSE
innatedb:IDBG-116581	CTSB	0.842453	FALSE	II
innatedb:IDBG-141552	ARFGAP3	0.842453	FALSE	II
innatedb:IDBG-115294	WDR19	0.842453	FALSE	II
innatedb:IDBG-117844	TRIM56	0.842453	FALSE	I
innatedb:IDBG-115205	GHRL	0.842453	FALSE	I
innatedb:IDBG-115212	ZFYVE9	0.842453	FALSE	II
innatedb:IDBG-109458	PLXNA1	0.842453	FALSE	II
innatedb:IDBG-147761	ANKHD1-EIF4EBP3	0.842453	FALSE	II
innatedb:IDBG-110423	RWDD3	0.842453	FALSE	II
innatedb:IDBG-117792	RGPD8	0.842453	FALSE	II
innatedb:IDBG-105729	CDH10	0.842453	FALSE	II
innatedb:IDBG-112918	ERP27	0.842453	FALSE	II
innatedb:IDBG-105724	STAU2	0.842453	FALSE	I
innatedb:IDBG-112910	RGS3	0.842453	FALSE	II
innatedb:IDBG-105716	RIPOR1	0.842453	FALSE
innatedb:IDBG-122326	TCF4	0.842453	FALSE	I
innatedb:IDBG-111602	LRRC4B	0.842453	FALSE
innatedb:IDBG-110335	CD80	0.842453	FALSE	II
innatedb:IDBG-109362	TRAPPC13	0.842453	FALSE	I
innatedb:IDBG-105657	CHPF2	0.842453	FALSE	I
innatedb:IDBG-105645	FAM13B	0.842453	FALSE
innatedb:IDBG-117695	RAB3B	0.842453	FALSE	II
innatedb:IDBG-116383	MFSD8	0.842453	FALSE	II
innatedb:IDBG-116381	RNF123	0.842453	FALSE
innatedb:IDBG-105615	KCNG1	0.842453	FALSE	I
innatedb:IDBG-110199	TNN	0.842453	FALSE
innatedb:IDBG-117648	FEM1B	0.842453	FALSE	I
innatedb:IDBG-117658	IRS1	0.842453	FALSE	I
innatedb:IDBG-110252	PLS1	0.842453	FALSE	II
innatedb:IDBG-122287	GDAP2	0.842453	FALSE
innatedb:IDBG-112815	CDK15	0.842453	FALSE	II
innatedb:IDBG-109260	SLC29A1	0.842453	FALSE	II
innatedb:IDBG-109263	LAMA4	0.842453	FALSE	II
innatedb:IDBG-112866	FGF5	0.842453	FALSE	I
innatedb:IDBG-110219	MASTL	0.842453	TRUE	I
innatedb:IDBG-111552	ACSS2	0.842453	FALSE	II
innatedb:IDBG-106874	TRIP6	0.842453	FALSE	I
innatedb:IDBG-111443	CRB3	0.842453	FALSE	II
innatedb:IDBG-122105	GSPT2	0.842453	FALSE	I
innatedb:IDBG-122130	IL1RAP	0.842453	FALSE	II
innatedb:IDBG-105415	PHF7	0.842453	FALSE	II
innatedb:IDBG-117451	FAM83B	0.842453	TRUE
innatedb:IDBG-118792	TLR10	0.842453	FALSE
innatedb:IDBG-116154	EIF4E3	0.842453	FALSE	II
innatedb:IDBG-111297	NGDN	0.842453	FALSE
innatedb:IDBG-118728	TOMM20	0.842453	FALSE	II
innatedb:IDBG-106784	FAM234B	0.842453	FALSE
innatedb:IDBG-111395	KIF1A	0.842453	FALSE	I
innatedb:IDBG-109077	ING4	0.842453	FALSE	I
innatedb:IDBG-116181	CIP2A	0.842453	FALSE
innatedb:IDBG-112600	LRRC1	0.842453	FALSE	I
innatedb:IDBG-111301	BCL2L2	0.842453	FALSE	II
innatedb:IDBG-111307	SNX6	0.842453	FALSE	II
innatedb:IDBG-111311	NRL	0.842453	FALSE
innatedb:IDBG-120946	AMER1	0.850788	FALSE	I
innatedb:IDBG-117325	KIFC2	0.850788	FALSE	I
innatedb:IDBG-118677	SMARCC1	0.850788	FALSE	I
innatedb:IDBG-118683	TNFRSF10D	0.850788	FALSE	I
innatedb:IDBG-120917	SOCS3	0.850788	FALSE	II
innatedb:IDBG-118608	COMMD1	0.850788	FALSE	I
innatedb:IDBG-113863	ROPN1L	0.850788	FALSE	II
innatedb:IDBG-113882	SSBP2	0.850788	FALSE	II
innatedb:IDBG-117388	FAM234A	0.850788	FALSE
innatedb:IDBG-116069	INHBB	0.850788	FALSE	I
innatedb:IDBG-112510	CDK5RAP2	0.850788	FALSE	II
innatedb:IDBG-107843	ACP5	0.850788	FALSE	II
innatedb:IDBG-117204	TBC1D2B	0.850788	FALSE	II
innatedb:IDBG-118563	ANKRD13D	0.850788	FALSE	II
innatedb:IDBG-117247	CA4	0.850788	FALSE
innatedb:IDBG-123035	GK	0.850788	FALSE	II
innatedb:IDBG-119819	GATA2	0.850788	FALSE	I
innatedb:IDBG-107869	TRADD	0.850788	FALSE	II
innatedb:IDBG-111142	TUBGCP6	0.850788	FALSE
innatedb:IDBG-120714	TRIM52	0.850788	FALSE	I
innatedb:IDBG-120722	CBX6	0.850788	FALSE	II
innatedb:IDBG-125563	HACD2	0.850788	FALSE
innatedb:IDBG-106474	MOCOS	0.850788	FALSE	I
innatedb:IDBG-112273	PRADC1	0.850788	FALSE	I
innatedb:IDBG-107785	SLC35A2	0.850788	FALSE
innatedb:IDBG-106421	NTN4	0.850788	FALSE	II
innatedb:IDBG-113635	SYT2	0.850788	FALSE	I
innatedb:IDBG-137611	HLA-B	0.850788	TRUE	II
innatedb:IDBG-113647	CALM2	0.850788	FALSE	I
innatedb:IDBG-112352	ARHGEF4	0.850788	FALSE	II
innatedb:IDBG-106499	RGS11	0.850788	FALSE	I
innatedb:IDBG-120795	DIABLO	0.850788	FALSE	II
innatedb:IDBG-117151	AKTIP	0.850788	FALSE	II
innatedb:IDBG-117169	PBX3	0.850788	FALSE	II
innatedb:IDBG-108948	SLC22A18	0.850788	FALSE	II
innatedb:IDBG-108944	MADD	0.850788	FALSE
innatedb:IDBG-125464	KRTAP5-6	0.850788	FALSE
innatedb:IDBG-107666	KIF3B	0.850788	FALSE	I
innatedb:IDBG-107627	CHRNA4	0.850788	FALSE
innatedb:IDBG-125508	DOK6	0.850788	FALSE	II
innatedb:IDBG-112213	CGA	0.850788	FALSE	I
innatedb:IDBG-112225	CD63	0.850788	FALSE	I
innatedb:IDBG-119683	NSUN3	0.850788	FALSE	I
innatedb:IDBG-118202	ZNF581	0.850788	FALSE
innatedb:IDBG-112010	VAV3	0.850788	FALSE	II
innatedb:IDBG-113409	RERE	0.850788	FALSE	II
innatedb:IDBG-113444	BCL10	0.850788	FALSE
innatedb:IDBG-119581	BOLA1	0.850788	FALSE	III
innatedb:IDBG-143224	CCDC153	0.850788	FALSE	I
innatedb:IDBG-143247	ACTN3	0.850788	FALSE	I
innatedb:IDBG-108706	RAI1	0.850788	FALSE	I
innatedb:IDBG-115892	RBP7	0.850788	FALSE	II
innatedb:IDBG-114576	FAM160B1	0.850788	FALSE
innatedb:IDBG-108739	NAGLU	0.850788	FALSE
innatedb:IDBG-106182	ROCK1	0.850788	FALSE	I
innatedb:IDBG-114627	CACUL1	0.850788	FALSE
innatedb:IDBG-106165	DNTTIP2	0.850788	FALSE
innatedb:IDBG-113304	CBX4	0.850788	FALSE	II
innatedb:IDBG-115974	SLAMF6	0.850788	FALSE	II
innatedb:IDBG-115979	KLHDC9	0.850788	FALSE	I
innatedb:IDBG-108797	TMEM33	0.850788	FALSE
innatedb:IDBG-118126	ALK	0.850788	TRUE
innatedb:IDBG-107301	DERL3	0.850788	FALSE
innatedb:IDBG-114462	HNMT	0.850788	FALSE	II
innatedb:IDBG-108627	LARP4B	0.850788	FALSE	II
innatedb:IDBG-113165	ARMC5	0.850788	FALSE
innatedb:IDBG-106053	SNCAIP	0.850788	FALSE	II
innatedb:IDBG-107381	JOSD1	0.850788	FALSE	I
innatedb:IDBG-115842	NEU3	0.850788	FALSE	I
innatedb:IDBG-106034	DMRT3	0.850788	FALSE
innatedb:IDBG-107363	TTC28	0.850788	FALSE	II
innatedb:IDBG-106021	MTMR1	0.850788	FALSE	II
innatedb:IDBG-121633	USP7	0.850788	FALSE	I
innatedb:IDBG-110999	DACH2	0.850788	FALSE	I
innatedb:IDBG-118020	FOXA3	0.850788	FALSE
innatedb:IDBG-122827	HSD17B11	0.850788	FALSE	II
innatedb:IDBG-109875	TMED5	0.850788	FALSE	I
innatedb:IDBG-114366	TKFC	0.850788	FALSE
innatedb:IDBG-140661	PSMB9	0.850788	TRUE	II
innatedb:IDBG-108592	SEC23IP	0.850788	FALSE
innatedb:IDBG-108552	CREB3	0.850788	FALSE	II
innatedb:IDBG-108415	PLEKHA8	0.850788	FALSE	II
innatedb:IDBG-108416	STX1A	0.850788	FALSE	II
innatedb:IDBG-115540	ZFYVE28	0.850788	FALSE	I
innatedb:IDBG-107166	AAAS	0.850788	FALSE	II
innatedb:IDBG-107156	LRRFIP2	0.850788	FALSE	II
innatedb:IDBG-109769	RPE65	0.850788	FALSE
innatedb:IDBG-114302	ADAM12	0.850788	FALSE	I
innatedb:IDBG-121408	BTN3A2	0.850788	FALSE	II
innatedb:IDBG-121415	MYT1L	0.850788	FALSE	I
innatedb:IDBG-119146	B3GALT6	0.850788	FALSE	I
innatedb:IDBG-116765	PKNOX2	0.850788	FALSE
innatedb:IDBG-120048	SSTR2	0.850788	TRUE	II
innatedb:IDBG-120052	PRF1	0.850788	FALSE	I
innatedb:IDBG-108365	DUS4L	0.850788	FALSE	II
innatedb:IDBG-116808	QSOX2	0.850788	FALSE	I
innatedb:IDBG-108324	GAPDHS	0.850788	FALSE
innatedb:IDBG-111960	DUSP26	0.850788	FALSE	II
innatedb:IDBG-111820	OSER1	0.850788	FALSE	I
innatedb:IDBG-109519	STEAP3	0.850788	FALSE	II
innatedb:IDBG-116608	SUN1	0.850788	FALSE
innatedb:IDBG-117946	UBB	0.850788	FALSE
innatedb:IDBG-117965	SLC30A1	0.850788	FALSE	II
innatedb:IDBG-114020	CREB5	0.850788	FALSE	II
innatedb:IDBG-110589	MXD4	0.850788	FALSE	II
innatedb:IDBG-108252	CEACAM5	0.850788	FALSE	I
innatedb:IDBG-116705	PIGA	0.850788	FALSE	II
innatedb:IDBG-110582	PFKFB2	0.850788	FALSE	II
innatedb:IDBG-115279	TAB3	0.850788	FALSE	II
innatedb:IDBG-153564	TIMM23	0.850788	FALSE	I
innatedb:IDBG-105861	TTC17	0.850788	FALSE
innatedb:IDBG-115292	PSMG3	0.850788	FALSE
innatedb:IDBG-116550	FBXL21	0.850788	FALSE
innatedb:IDBG-109423	WNT5A	0.850788	FALSE	II
innatedb:IDBG-121194	ZBTB3	0.850788	FALSE
innatedb:IDBG-111738	TMEM128	0.850788	FALSE	II
innatedb:IDBG-110411	LDB3	0.850788	FALSE	I
innatedb:IDBG-110437	CBX3	0.850788	FALSE	II
innatedb:IDBG-109482	ABHD14B	0.850788	FALSE	I
innatedb:IDBG-108152	CD37	0.850788	FALSE	II
innatedb:IDBG-105791	ROS1	0.850788	FALSE
innatedb:IDBG-105782	XK	0.850788	FALSE
innatedb:IDBG-142779	ZCCHC3	0.850788	FALSE
innatedb:IDBG-116420	IL15	0.850788	FALSE	I
innatedb:IDBG-122340	TLR7	0.850788	FALSE	II
innatedb:IDBG-111666	SELENOS	0.850788	FALSE
innatedb:IDBG-106984	TRMT6	0.850788	FALSE	II
innatedb:IDBG-122177	GREB1	0.850788	FALSE	II
innatedb:IDBG-118969	DES	0.850788	FALSE
innatedb:IDBG-111569	GINS2	0.850788	FALSE	II
innatedb:IDBG-111583	CDX4	0.850788	FALSE	I
innatedb:IDBG-110280	ZNF706	0.850788	FALSE	II
innatedb:IDBG-122277	SIAH1	0.850788	FALSE	I
innatedb:IDBG-110290	SPOP	0.850788	FALSE	II
innatedb:IDBG-115081	GRIP1	0.850788	FALSE	I
innatedb:IDBG-128398	TMEM242	0.850788	FALSE	I
innatedb:IDBG-105702	AGA	0.850788	FALSE	II
innatedb:IDBG-112874	LARP1B	0.850788	FALSE	II
innatedb:IDBG-117542	CHRM1	0.850788	FALSE
innatedb:IDBG-105524	ISL1	0.850788	FALSE	II
innatedb:IDBG-106855	CEACAM6	0.850788	FALSE	II
innatedb:IDBG-109081	USP5	0.850788	FALSE
innatedb:IDBG-117512	KCNG4	0.850788	FALSE	I
innatedb:IDBG-112771	MYOF	0.850788	FALSE	I
innatedb:IDBG-110157	CPN1	0.850788	FALSE
innatedb:IDBG-110152	WDR11	0.850788	FALSE	II
innatedb:IDBG-112706	SMAD6	0.850788	FALSE	II
innatedb:IDBG-112710	ADAM10	0.850788	FALSE	II
innatedb:IDBG-111402	COLGALT1	0.850788	FALSE	I
innatedb:IDBG-112737	DBT	0.850788	FALSE	II
innatedb:IDBG-110102	ZC2HC1C	0.850788	FALSE	I
innatedb:IDBG-105435	MRC2	0.850788	FALSE	II
innatedb:IDBG-116117	ALPP	0.850788	FALSE	I
innatedb:IDBG-117470	KCNV2	0.850788	FALSE	I
innatedb:IDBG-105484	MAN2B2	0.850788	FALSE
innatedb:IDBG-118720	PSMD1	0.850788	FALSE	II
innatedb:IDBG-113977	PHIP	0.850788	FALSE	II
innatedb:IDBG-106802	CD82	0.850788	FALSE	II
innatedb:IDBG-112634	THAP12	0.850788	FALSE
innatedb:IDBG-112644	NARS2	0.850788	FALSE	II
innatedb:IDBG-110647	RNF114	0.853969	TRUE	I
innatedb:IDBG-105947	ATP2B4	0.853969	FALSE	II
innatedb:IDBG-118916	PDZK1	0.853969	FALSE	II
innatedb:IDBG-117499	ARF4	0.853969	FALSE	I
innatedb:IDBG-115246	DDX19B	0.855486	FALSE	I
innatedb:IDBG-118959	CTBP2	0.855486	FALSE	II
innatedb:IDBG-113873	SKP2	0.87153	FALSE	II
innatedb:IDBG-120355	UBE2E2	0.872029	FALSE
innatedb:IDBG-106957	XRN2	0.872029	FALSE	I
innatedb:IDBG-117398	ABCA3	0.878685	FALSE	II
innatedb:IDBG-123123	PJA2	0.878685	FALSE	I
innatedb:IDBG-106424	DPP8	0.878685	FALSE	I
innatedb:IDBG-112304	COG2	0.878685	FALSE	I
innatedb:IDBG-107531	TCL1A	0.878685	FALSE	I
innatedb:IDBG-113428	C1orf216	0.878685	FALSE	I
innatedb:IDBG-119361	DEAF1	0.878685	FALSE	II
innatedb:IDBG-116962	STXBP4	0.878685	FALSE	II
innatedb:IDBG-115420	DEDD	0.878685	FALSE	II
innatedb:IDBG-107009	ZBTB25	0.878685	FALSE	II
innatedb:IDBG-127346	TCTEX1D2	0.878685	FALSE	II
innatedb:IDBG-114095	IL2RG	0.878685	FALSE	II
innatedb:IDBG-121146	ROR1	0.878685	FALSE	I
innatedb:IDBG-110452	TWIST1	0.878685	FALSE	I
innatedb:IDBG-122299	MAN2A2	0.878685	FALSE	II
innatedb:IDBG-108099	MTMR9	0.878685	FALSE	I
innatedb:IDBG-116373	PLXNB1	0.878685	FALSE	II
innatedb:IDBG-109094	SUDS3	0.878685	FALSE	I
innatedb:IDBG-106734	GSK3B	0.878685	FALSE	II
innatedb:IDBG-118743	RNF213	0.878685	TRUE	I
innatedb:IDBG-112687	SLTM	0.878685	FALSE	I
innatedb:IDBG-113972	RPL7L1	0.878685	FALSE	I
innatedb:IDBG-118660	DAG1	0.879549	FALSE	II
innatedb:IDBG-149803	TRIM34	0.879549	FALSE	I
innatedb:IDBG-116070	XIRP2	0.879549	FALSE	II
innatedb:IDBG-120832	PGP	0.879549	FALSE	I
innatedb:IDBG-107834	HTR2A	0.879549	FALSE
innatedb:IDBG-117253	MIDN	0.879549	FALSE
innatedb:IDBG-107882	NFAT5	0.879549	FALSE	II
innatedb:IDBG-105204	SARM1	0.879549	FALSE	II
innatedb:IDBG-106405	NSF	0.879549	FALSE	I
innatedb:IDBG-113581	SNAPIN	0.879549	FALSE	I
innatedb:IDBG-142187	APOBEC3D	0.879549	TRUE	I
innatedb:IDBG-114959	WNT7A	0.879549	FALSE
innatedb:IDBG-113685	LIPT1	0.879549	FALSE	I
innatedb:IDBG-114938	LY96	0.879549	FALSE	II
innatedb:IDBG-113471	CD53	0.879549	FALSE
innatedb:IDBG-108994	BCL7A	0.879549	FALSE	II
innatedb:IDBG-107663	POFUT1	0.879549	FALSE	I
innatedb:IDBG-113503	RGS5	0.879549	FALSE	II
innatedb:IDBG-106390	KDM5A	0.879549	FALSE	I
innatedb:IDBG-126879	IGHM	0.879549	FALSE	I
innatedb:IDBG-112232	ITGA7	0.879549	FALSE	II
innatedb:IDBG-120683	CCR3	0.879549	FALSE	II
innatedb:IDBG-117077	NNMT	0.879549	FALSE	II
innatedb:IDBG-121845	ZP3	0.879549	FALSE
innatedb:IDBG-107570	RABGGTA	0.879549	FALSE	II
innatedb:IDBG-108886	SIAE	0.879549	FALSE	II
innatedb:IDBG-108863	NCAPG	0.879549	FALSE	II
innatedb:IDBG-118279	HDAC3	0.879549	FALSE
innatedb:IDBG-118293	NHLH1	0.879549	FALSE
innatedb:IDBG-107459	TRMU	0.879549	FALSE
innatedb:IDBG-107450	RBX1	0.879549	FALSE
innatedb:IDBG-113236	NPEPPS	0.879549	FALSE	I
innatedb:IDBG-114579	QTRT2	0.879549	FALSE
innatedb:IDBG-107400	HMGXB4	0.879549	FALSE
innatedb:IDBG-114660	ARL11	0.879549	FALSE	II
innatedb:IDBG-120456	KCNB2	0.879549	FALSE
innatedb:IDBG-114459	KIAA1328	0.879549	FALSE
innatedb:IDBG-113120	ARRDC4	0.879549	FALSE	II
innatedb:IDBG-113175	DHX38	0.879549	FALSE
innatedb:IDBG-114522	TMEM263	0.879549	FALSE
innatedb:IDBG-109851	CR2	0.879549	FALSE	II
innatedb:IDBG-109847	ECE1	0.879549	FALSE	I
innatedb:IDBG-125012	HSPA1L	0.879549	FALSE	I
innatedb:IDBG-113032	SLAIN1	0.879549	FALSE
innatedb:IDBG-119227	RNPEP	0.879549	FALSE	II
innatedb:IDBG-122721	NRAP	0.879549	FALSE	I
innatedb:IDBG-114254	PDSS1	0.879549	FALSE	II
innatedb:IDBG-120197	AATK	0.879549	FALSE	II
innatedb:IDBG-108458	C1GALT1	0.879549	FALSE	I
innatedb:IDBG-122729	HES5	0.879549	FALSE	II
innatedb:IDBG-110798	GRK4	0.879549	FALSE	II
innatedb:IDBG-111920	SEC14L4	0.879549	FALSE	I
innatedb:IDBG-116756	MBL2	0.879549	FALSE	II
innatedb:IDBG-116770	DEPP1	0.879549	FALSE
innatedb:IDBG-115457	SV2A	0.879549	FALSE	I
innatedb:IDBG-115474	RUNX1	0.879549	FALSE	II
innatedb:IDBG-120084	MAP3K15	0.879549	FALSE	II
innatedb:IDBG-120095	CXCR2	0.879549	FALSE	I
innatedb:IDBG-122648	CCER1	0.879549	FALSE
innatedb:IDBG-107078	IL5RA	0.879549	FALSE
innatedb:IDBG-114052	TLK2	0.879549	FALSE	I
innatedb:IDBG-114097	ZNF711	0.879549	FALSE	II
innatedb:IDBG-109517	ZAP70	0.879549	FALSE	I
innatedb:IDBG-117957	CST5	0.879549	FALSE
innatedb:IDBG-122576	OGDHL	0.879549	FALSE
innatedb:IDBG-121296	TAL2	0.879549	FALSE	II
innatedb:IDBG-115273	LCA5L	0.879549	FALSE
innatedb:IDBG-141559	C22orf39	0.879549	FALSE
innatedb:IDBG-121085	RAB11B	0.879549	FALSE
innatedb:IDBG-111783	PCED1A	0.879549	FALSE	II
innatedb:IDBG-108158	TRMT1	0.879549	FALSE
innatedb:IDBG-117712	CXCL11	0.879549	TRUE	II
innatedb:IDBG-112955	2009-03-01	0.879549	FALSE
innatedb:IDBG-110300	MND1	0.879549	FALSE	II
innatedb:IDBG-122324	ADH1B	0.879549	FALSE	II
innatedb:IDBG-117669	HSPBAP1	0.879549	FALSE	II
innatedb:IDBG-105654	ALG1	0.879549	FALSE
innatedb:IDBG-105650	ARID4A	0.879549	FALSE	II
innatedb:IDBG-115028	OXA1L	0.879549	FALSE	I
innatedb:IDBG-110249	KDM3B	0.879549	FALSE	I
innatedb:IDBG-111599	NAPSA	0.879549	FALSE	I
innatedb:IDBG-111597	SLC6A6	0.879549	FALSE	II
innatedb:IDBG-110291	TBX2	0.879549	FALSE
innatedb:IDBG-141270	CORT	0.879549	FALSE
innatedb:IDBG-112717	BCL2L10	0.879549	FALSE
innatedb:IDBG-106732	NFE2L1	0.879549	FALSE	II
innatedb:IDBG-117494	XIRP1	0.879549	FALSE	II
innatedb:IDBG-118736	JUP	0.879549	FALSE	I
innatedb:IDBG-111322	SEC14L1	0.879549	FALSE	I
innatedb:IDBG-110051	RAB14	0.879549	FALSE	I
innatedb:IDBG-113954	TNFRSF21	0.879549	FALSE	II
innatedb:IDBG-122901	TPM2	0.880517	FALSE	II
innatedb:IDBG-110618	NCOA3	0.880517	FALSE	II
innatedb:IDBG-105775	POLR2B	0.880517	FALSE
innatedb:IDBG-120947	ZBTB40	0.885336	FALSE
innatedb:IDBG-106624	FDFT1	0.885336	FALSE	I
innatedb:IDBG-107939	NOMO3	0.885336	FALSE
innatedb:IDBG-118679	PTPRM	0.885336	FALSE	II
innatedb:IDBG-118685	TNFRSF10C	0.885336	FALSE	II
innatedb:IDBG-111172	RAC2	0.885336	FALSE	I
innatedb:IDBG-105367	SYPL1	0.885336	FALSE	II
innatedb:IDBG-111191	VGF	0.885336	FALSE	II
innatedb:IDBG-106660	CHRNA3	0.885336	FALSE
innatedb:IDBG-107988	NOMO1	0.885336	FALSE	II
innatedb:IDBG-105321	PRSS21	0.885336	FALSE
innatedb:IDBG-111215	CHN1	0.885336	FALSE	II
innatedb:IDBG-112551	IL33	0.885336	FALSE	I
innatedb:IDBG-112582	ZSCAN9	0.885336	FALSE	I
innatedb:IDBG-112590	TMEM63B	0.885336	FALSE	I
innatedb:IDBG-117381	TMEM68	0.885336	FALSE
innatedb:IDBG-143685	NAIP	0.885336	FALSE	II
innatedb:IDBG-116088	SCNM1	0.885336	FALSE
innatedb:IDBG-113822	DGKQ	0.885336	FALSE
innatedb:IDBG-107840	CAB39L	0.885336	FALSE	II
innatedb:IDBG-106510	NT5C2	0.885336	FALSE	I
innatedb:IDBG-120837	CMSS1	0.885336	FALSE	II
innatedb:IDBG-119859	CIITA	0.885336	FALSE	II
innatedb:IDBG-120851	TM2D3	0.885336	FALSE	II
innatedb:IDBG-119860	ZFPM1	0.885336	FALSE	I
innatedb:IDBG-117259	MVD	0.885336	FALSE	I
innatedb:IDBG-123024	MTOR	0.885336	FALSE
innatedb:IDBG-111045	HIVEP3	0.885336	FALSE	II
innatedb:IDBG-105262	ZNF195	0.885336	FALSE
innatedb:IDBG-105248	PRKAR2B	0.885336	FALSE	II
innatedb:IDBG-105219	SLC22A16	0.885336	FALSE	II
innatedb:IDBG-120802	FAM120C	0.885336	FALSE	II
innatedb:IDBG-118508	THEMIS	0.885336	FALSE
innatedb:IDBG-113785	ADPRH	0.885336	FALSE	II
innatedb:IDBG-113792	AGTR1	0.885336	FALSE
innatedb:IDBG-117284	GPD1	0.885336	FALSE	II
innatedb:IDBG-120747	CCR4	0.885336	FALSE
innatedb:IDBG-119766	FAM133A	0.885336	FALSE
innatedb:IDBG-117115	TAC3	0.885336	FALSE
innatedb:IDBG-107799	EEA1	0.885336	FALSE	II
innatedb:IDBG-107794	MAGT1	0.885336	FALSE	I
innatedb:IDBG-106464	MARK3	0.885336	FALSE
innatedb:IDBG-112272	TEC	0.885336	FALSE	II
innatedb:IDBG-107781	SLC25A14	0.885336	FALSE
innatedb:IDBG-107772	ELF4	0.885336	FALSE	II
innatedb:IDBG-107759	ATP11C	0.885336	FALSE
innatedb:IDBG-113624	PSEN2	0.885336	FALSE	II
innatedb:IDBG-114966	PLCL2	0.885336	FALSE	I
innatedb:IDBG-114984	2014-09-01	0.885336	FALSE
innatedb:IDBG-112329	ITM2C	0.885336	FALSE	II
innatedb:IDBG-114999	PIP4P2	0.885336	FALSE
innatedb:IDBG-111000	ZNF384	0.885336	FALSE
innatedb:IDBG-105171	ENPP4	0.885336	FALSE	II
innatedb:IDBG-111022	EVI2A	0.885336	FALSE	II
innatedb:IDBG-151923	PECAM1	0.885336	FALSE	II
innatedb:IDBG-105163	FGR	0.885336	FALSE	II
innatedb:IDBG-120788	ACTG1	0.885336	FALSE	II
innatedb:IDBG-117160	NAT16	0.885336	FALSE
innatedb:IDBG-118496	CHCHD1	0.885336	FALSE
innatedb:IDBG-120607	MAGEA2B	0.885336	FALSE
innatedb:IDBG-119652	DTX3	0.885336	FALSE	II
innatedb:IDBG-112132	DZIP1	0.885336	FALSE	II
innatedb:IDBG-107684	CST3	0.885336	FALSE	II
innatedb:IDBG-106343	TFRC	0.885336	FALSE	II
innatedb:IDBG-108992	PTGES3	0.885336	FALSE	II
innatedb:IDBG-112167	TAOK3	0.885336	FALSE	I
innatedb:IDBG-108988	CAMKK2	0.885336	FALSE	III
innatedb:IDBG-106321	FAM50A	0.885336	FALSE	I
innatedb:IDBG-106312	SEL1L	0.885336	FALSE	II
innatedb:IDBG-106307	RPS6KA2	0.885336	FALSE	II
innatedb:IDBG-108958	AIP	0.885336	FALSE	II
innatedb:IDBG-114829	CNKSR3	0.885336	FALSE	I
innatedb:IDBG-113519	XPR1	0.885336	FALSE	II
innatedb:IDBG-114867	AK5	0.885336	FALSE	II
innatedb:IDBG-113543	ANP32E	0.885336	FALSE	II
innatedb:IDBG-106387	SMARCE1	0.885336	FALSE
innatedb:IDBG-114890	ABI3BP	0.885336	FALSE	II
innatedb:IDBG-108825	GAB1	0.885336	FALSE	II
innatedb:IDBG-119503	SUMO4	0.885336	FALSE
innatedb:IDBG-119512	NECTIN3	0.885336	FALSE
innatedb:IDBG-118206	KSR2	0.885336	FALSE	I
innatedb:IDBG-118216	DLK2	0.885336	FALSE
innatedb:IDBG-119540	CCDC184	0.885336	FALSE
innatedb:IDBG-113339	FEM1A	0.885336	FALSE
innatedb:IDBG-114671	PDK1	0.885336	FALSE	II
innatedb:IDBG-107563	PSME2	0.885336	FALSE	II
innatedb:IDBG-108884	VWA5A	0.885336	FALSE	II
innatedb:IDBG-112074	SOX5	0.885336	FALSE	II
innatedb:IDBG-155247	MAGEA2	0.885336	FALSE
innatedb:IDBG-106268	DGCR2	0.885336	FALSE	II
innatedb:IDBG-121712	PLSCR3	0.885336	FALSE	I
innatedb:IDBG-120405	EXOC7	0.885336	FALSE
innatedb:IDBG-120414	FES	0.885336	FALSE	II
innatedb:IDBG-107442	NCF4	0.885336	FALSE	II
innatedb:IDBG-113246	CLTC	0.885336	FALSE	I
innatedb:IDBG-108719	SMARCD2	0.885336	FALSE	II
innatedb:IDBG-113292	TBCD	0.885336	FALSE	II
innatedb:IDBG-115928	USP1	0.885336	FALSE	II
innatedb:IDBG-113313	FBXO15	0.885336	FALSE	I
innatedb:IDBG-113319	ERBB2	0.885336	FALSE
innatedb:IDBG-106143	ARFGEF1	0.885336	FALSE	I
innatedb:IDBG-107466	HDAC10	0.885336	FALSE
innatedb:IDBG-113332	SLC39A3	0.885336	FALSE
innatedb:IDBG-118134	GIMAP8	0.885336	FALSE	II
innatedb:IDBG-113187	GCSH	0.885336	FALSE	II
innatedb:IDBG-149148	GALNT4	0.885336	FALSE	II
innatedb:IDBG-110940	KDM5C	0.885336	FALSE
innatedb:IDBG-122927	KCNRG	0.885336	FALSE	I
innatedb:IDBG-122937	ARC	0.885336	TRUE	I
innatedb:IDBG-107336	GRK3	0.885336	FALSE
innatedb:IDBG-107338	LGALS2	0.885336	FALSE	II
innatedb:IDBG-114431	CNKSR2	0.885336	FALSE
innatedb:IDBG-107329	CYTH4	0.885336	FALSE	II
innatedb:IDBG-114458	ADGRL3	0.885336	FALSE
innatedb:IDBG-109946	TNP1	0.885336	FALSE
innatedb:IDBG-108604	BMPR1A	0.885336	FALSE
innatedb:IDBG-109927	STAG1	0.885336	FALSE
innatedb:IDBG-113179	ZFHX3	0.885336	FALSE	II
innatedb:IDBG-120393	CACNB4	0.885336	FALSE	II
innatedb:IDBG-115812	TNFSF13	0.885336	FALSE	II
innatedb:IDBG-106062	HMG20B	0.885336	FALSE	II
innatedb:IDBG-127805	MEF2B	0.885336	FALSE	II
innatedb:IDBG-106048	SLC12A2	0.885336	FALSE	II
innatedb:IDBG-106043	RFXANK	0.885336	FALSE
innatedb:IDBG-114519	UEVLD	0.885336	FALSE	I
innatedb:IDBG-114532	GXYLT1	0.885336	FALSE	I
innatedb:IDBG-108671	RGS9	0.885336	FALSE
innatedb:IDBG-121670	C2orf88	0.885336	FALSE	II
innatedb:IDBG-121682	FANCA	0.885336	FALSE	I
innatedb:IDBG-120377	LIPF	0.885336	FALSE	II
innatedb:IDBG-122819	ZNF251	0.885336	FALSE
innatedb:IDBG-110843	TNFSF9	0.885336	TRUE	I
innatedb:IDBG-110856	FOSB	0.885336	TRUE	I
innatedb:IDBG-107214	TMEM14A	0.885336	FALSE	II
innatedb:IDBG-109872	SLC19A2	0.885336	FALSE	II
innatedb:IDBG-114313	TUT1	0.885336	FALSE	I
innatedb:IDBG-107201	CREM	0.885336	FALSE	II
innatedb:IDBG-109850	ID3	0.885336	FALSE	II
innatedb:IDBG-116996	CYB5R2	0.885336	FALSE	II
innatedb:IDBG-108518	TRIM14	0.885336	TRUE	I
innatedb:IDBG-113028	VPS37B	0.885336	FALSE	I
innatedb:IDBG-125020	CASP12	0.885336	FALSE	I
innatedb:IDBG-109810	SIPA1L2	0.885336	FALSE	I
innatedb:IDBG-107272	CDC34	0.885336	FALSE	I
innatedb:IDBG-108591	MAPK8	0.885336	FALSE	I
innatedb:IDBG-108576	DNTT	0.885336	FALSE
innatedb:IDBG-108574	PDLIM1	0.885336	FALSE	II
innatedb:IDBG-115746	PCYT1A	0.885336	FALSE	II
innatedb:IDBG-120221	MEX3D	0.885336	FALSE	III
innatedb:IDBG-110710	OARD1	0.885336	FALSE	II
innatedb:IDBG-110723	MAD2L1BP	0.885336	FALSE	II
innatedb:IDBG-108424	CASP2	0.885336	FALSE	I
innatedb:IDBG-108417	NOD1	0.885336	FALSE	I
innatedb:IDBG-116862	ANKRD2	0.885336	FALSE	II
innatedb:IDBG-115578	NR2F6	0.885336	FALSE	II
innatedb:IDBG-114246	DPH7	0.885336	FALSE
innatedb:IDBG-116932	BRD7	0.885336	FALSE
innatedb:IDBG-107120	HNRNPC	0.885336	FALSE	II
innatedb:IDBG-109762	PLA2G4A	0.885336	FALSE	II
innatedb:IDBG-114304	BTBD10	0.885336	FALSE	I
innatedb:IDBG-114303	RGS10	0.885336	FALSE	II
innatedb:IDBG-122728	IFNA1	0.885336	FALSE	I
innatedb:IDBG-122750	ELOVL2	0.885336	FALSE	II
innatedb:IDBG-120112	FAM83H	0.885336	FALSE
innatedb:IDBG-119127	ZDHHC21	0.885336	FALSE	I
innatedb:IDBG-119136	KLHL38	0.885336	FALSE
innatedb:IDBG-115492	PTMS	0.885336	FALSE	I
innatedb:IDBG-111902	MACROD1	0.885336	FALSE	II
innatedb:IDBG-114190	C9orf72	0.885336	FALSE	II
innatedb:IDBG-115410	RNF166	0.885336	FALSE	I
innatedb:IDBG-116745	TSHR	0.885336	FALSE	II
innatedb:IDBG-109616	IL1RL1	0.885336	FALSE	II
innatedb:IDBG-115422	NPM2	0.885336	FALSE
innatedb:IDBG-107059	PLEKHG2	0.885336	FALSE	II
innatedb:IDBG-108377	ZC3HAV1	0.885336	FALSE	II
innatedb:IDBG-109689	BCL9	0.885336	FALSE	II
innatedb:IDBG-107013	DHX32	0.885336	FALSE
innatedb:IDBG-116825	BORCS5	0.885336	FALSE
innatedb:IDBG-109656	SOS1	0.885336	FALSE	I
innatedb:IDBG-111988	CAMK1	0.885336	FALSE	II
innatedb:IDBG-111996	MEIS2	0.885336	FALSE	II
innatedb:IDBG-114038	ATXN7L1	0.885336	FALSE	II
innatedb:IDBG-115389	PPP1R9A	0.885336	FALSE	I
innatedb:IDBG-105992	TNK2	0.885336	FALSE	I
innatedb:IDBG-114090	EBP	0.885336	FALSE	I
innatedb:IDBG-105958	TARBP1	0.885336	FALSE	I
innatedb:IDBG-109505	KANSL3	0.885336	FALSE	I
innatedb:IDBG-116618	MICALL2	0.885336	FALSE	II
innatedb:IDBG-115328	UBXN11	0.885336	FALSE	II
innatedb:IDBG-114012	VWDE	0.885336	FALSE
innatedb:IDBG-115352	COLEC12	0.885336	FALSE	II
innatedb:IDBG-109593	GGCX	0.885336	FALSE
innatedb:IDBG-108257	CDC37	0.885336	FALSE	I
innatedb:IDBG-121278	GRK1	0.885336	FALSE
innatedb:IDBG-108217	EBI3	0.885336	FALSE	II
innatedb:IDBG-116702	RNF183	0.885336	FALSE	II
innatedb:IDBG-109530	CYTIP	0.885336	FALSE	II
innatedb:IDBG-111853	MYH8	0.885336	FALSE	II
innatedb:IDBG-110529	ORMDL2	0.885336	FALSE
innatedb:IDBG-111859	MYBPH	0.885336	FALSE	II
innatedb:IDBG-122527	SYNGAP1	0.885336	FALSE
innatedb:IDBG-115250	DHRS1	0.885336	FALSE	II
innatedb:IDBG-105899	SZRD1	0.885336	FALSE	I
innatedb:IDBG-115277	CREB3L1	0.885336	FALSE	I
innatedb:IDBG-127262	KRTAP12-4	0.885336	FALSE
innatedb:IDBG-115293	CABP1	0.885336	FALSE
innatedb:IDBG-111707	EMILIN2	0.885336	FALSE	II
innatedb:IDBG-111701	PPARG	0.885336	FALSE	II
innatedb:IDBG-105844	BCAR1	0.885336	FALSE	II
innatedb:IDBG-117842	P2RY1	0.885336	FALSE	II
innatedb:IDBG-159684	PCGF2	0.885336	FALSE	I
innatedb:IDBG-117846	AHSP	0.885336	FALSE
innatedb:IDBG-115213	ATP2B2	0.885336	FALSE	I
innatedb:IDBG-115227	NECAP2	0.885336	FALSE	II
innatedb:IDBG-108140	FCGRT	0.885336	FALSE	I
innatedb:IDBG-108120	TULP2	0.885336	TRUE	I
innatedb:IDBG-108119	KCNN4	0.885336	FALSE	II
innatedb:IDBG-121159	PRKG1	0.885336	FALSE	I
innatedb:IDBG-147764	BRK1	0.885336	FALSE	I
innatedb:IDBG-122491	SULT1A2	0.885336	FALSE	II
innatedb:IDBG-108103	GSR	0.885336	FALSE	I
innatedb:IDBG-117918	NANP	0.885336	FALSE	I
innatedb:IDBG-117935	CRTAP	0.885336	FALSE	II
innatedb:IDBG-105948	ZC3H11A	0.885336	FALSE	I
innatedb:IDBG-105920	TRAF1	0.885336	TRUE	II
innatedb:IDBG-111751	UTP3	0.885336	FALSE	I
innatedb:IDBG-108181	IL27RA	0.885336	FALSE	II
innatedb:IDBG-111765	DLG4	0.885336	FALSE	II
innatedb:IDBG-110444	INHBA	0.885336	FALSE	II
innatedb:IDBG-111771	PCBD2	0.885336	FALSE	II
innatedb:IDBG-111778	VPS4A	0.885336	FALSE
innatedb:IDBG-109487	PLCH1	0.885336	FALSE	I
innatedb:IDBG-116465	RHOBTB3	0.885336	FALSE	II
innatedb:IDBG-105773	CTPS2	0.885336	FALSE	II
innatedb:IDBG-115156	CD109	0.885336	FALSE	II
innatedb:IDBG-116484	ANKRA2	0.885336	FALSE	II
innatedb:IDBG-115164	NPTN	0.885336	FALSE	I
innatedb:IDBG-105723	SPDL1	0.885336	FALSE	II
innatedb:IDBG-116427	OTUD4	0.885336	FALSE	I
innatedb:IDBG-116430	PRMT9	0.885336	FALSE
innatedb:IDBG-116446	PGGT1B	0.885336	FALSE
innatedb:IDBG-159635	PIGW	0.885336	FALSE	II
innatedb:IDBG-110378	ACVR2A	0.885336	FALSE	II
innatedb:IDBG-109306	PCDHB5	0.885336	FALSE	II
innatedb:IDBG-117800	SPNS1	0.885336	FALSE
innatedb:IDBG-105831	JKAMP	0.885336	FALSE	II
innatedb:IDBG-105826	FOXP3	0.885336	FALSE
innatedb:IDBG-112941	TAPBPL	0.885336	FALSE	I
innatedb:IDBG-112942	CD27	0.885336	FALSE	I
innatedb:IDBG-110301	TRIM6	0.885336	FALSE	II
innatedb:IDBG-112981	GIT2	0.885336	FALSE	II
innatedb:IDBG-124983	FKBPL	0.885336	FALSE
innatedb:IDBG-110342	DEPDC7	0.885336	FALSE	II
innatedb:IDBG-105664	SLC4A7	0.885336	FALSE	II
innatedb:IDBG-115020	MOV10	0.885336	TRUE	I
innatedb:IDBG-105648	SARS	0.885336	FALSE	II
innatedb:IDBG-106944	ATRN	0.885336	FALSE	II
innatedb:IDBG-115069	PXYLP1	0.885336	FALSE
innatedb:IDBG-122186	LCOR	0.885336	FALSE	II
innatedb:IDBG-117617	RNF181	0.885336	FALSE	I
innatedb:IDBG-110226	CCDC77	0.885336	FALSE	II
innatedb:IDBG-115086	PSD3	0.885336	FALSE	II
innatedb:IDBG-111512	PLXNA3	0.885336	FALSE	I
innatedb:IDBG-109274	HARS2	0.885336	FALSE	I
innatedb:IDBG-112855	HERC6	0.885336	TRUE	I
innatedb:IDBG-109266	FBRSL1	0.885336	FALSE	III
innatedb:IDBG-111537	AKAP12	0.885336	FALSE	I
innatedb:IDBG-124862	C10orf62	0.885336	FALSE
innatedb:IDBG-112881	CXCL9	0.885336	TRUE	II
innatedb:IDBG-105557	ZFP64	0.885336	FALSE	II
innatedb:IDBG-116230	WDFY3	0.885336	FALSE	II
innatedb:IDBG-116248	PTX3	0.885336	FALSE	II
innatedb:IDBG-116247	CCNL1	0.885336	FALSE	I
innatedb:IDBG-105513	YAF2	0.885336	FALSE
innatedb:IDBG-117587	CXXC4	0.885336	FALSE	II
innatedb:IDBG-117584	CNNM3	0.885336	FALSE	I
innatedb:IDBG-116272	PF4	0.885336	FALSE	I
innatedb:IDBG-106816	SLC25A24	0.885336	FALSE	I
innatedb:IDBG-106808	MECOM	0.885336	FALSE	I
innatedb:IDBG-118805	CTU2	0.885336	FALSE	II
innatedb:IDBG-122079	DRICH1	0.885336	FALSE
innatedb:IDBG-105560	RUNX3	0.885336	FALSE	I
innatedb:IDBG-110126	CNRIP1	0.885336	FALSE	II
innatedb:IDBG-110132	SLF2	0.885336	FALSE
innatedb:IDBG-111473	ASS1	0.885336	FALSE	II
innatedb:IDBG-110101	TGFB3	0.885336	FALSE	II
innatedb:IDBG-118756	CBX2	0.885336	FALSE	I
innatedb:IDBG-117424	LTBP3	0.885336	FALSE	I
innatedb:IDBG-116100	SPRR3	0.885336	FALSE	I
innatedb:IDBG-105403	ETV7	0.885336	TRUE	I
innatedb:IDBG-118783	GNG5	0.885336	FALSE	II
innatedb:IDBG-118794	TLR6	0.885336	FALSE	I
innatedb:IDBG-117490	IRF2	0.885336	TRUE	I
innatedb:IDBG-150890	RBM15B	0.885336	FALSE	I
innatedb:IDBG-106794	EFR3B	0.885336	FALSE	II
innatedb:IDBG-118724	SUSD5	0.885336	FALSE
innatedb:IDBG-111353	GAMT	0.885336	FALSE	II
innatedb:IDBG-110053	TRIM32	0.885336	FALSE	II
innatedb:IDBG-110064	HSDL2	0.885336	FALSE	II
innatedb:IDBG-113902	ATG12	0.885336	FALSE	II
innatedb:IDBG-109063	RAB5B	0.885336	FALSE	I
innatedb:IDBG-113920	PCYOX1L	0.885336	FALSE	II
innatedb:IDBG-112605	TUBB2B	0.885336	FALSE	I
innatedb:IDBG-112617	NRM	0.885336	FALSE	II
innatedb:IDBG-106506	TRAF4	0.887179	FALSE	I
innatedb:IDBG-142130	NME2	0.887179	FALSE
innatedb:IDBG-113214	COPS3	0.887179	FALSE	II
innatedb:IDBG-120193	SYNE4	0.887179	FALSE
innatedb:IDBG-115475	IGF2BP1	0.887179	FALSE	II
innatedb:IDBG-108172	SGTA	0.892338	FALSE	I
innatedb:IDBG-119928	SSC5D	0.893572	FALSE	I
innatedb:IDBG-112530	GABBR2	0.893572	FALSE	II
innatedb:IDBG-112568	CD72	0.893572	FALSE	II
innatedb:IDBG-111257	COPB1	0.893572	FALSE	I
innatedb:IDBG-117227	RRM1	0.893572	FALSE	II
innatedb:IDBG-105259	RHBDD2	0.893572	FALSE	II
innatedb:IDBG-123064	OSTC	0.893572	FALSE	II
innatedb:IDBG-119806	GADD45GIP1	0.893572	FALSE
innatedb:IDBG-106541	APBB1IP	0.893572	FALSE	II
innatedb:IDBG-123089	TOP1	0.893572	FALSE	II
innatedb:IDBG-112410	HUS1	0.893572	FALSE	II
innatedb:IDBG-112469	IL1RN	0.893572	FALSE	I
innatedb:IDBG-138897	IFNA4	0.893572	FALSE	I
innatedb:IDBG-117142	CCNDBP1	0.893572	FALSE	I
innatedb:IDBG-108936	SLC1A2	0.893572	FALSE	II
innatedb:IDBG-108938	SLC15A3	0.893572	TRUE	II
innatedb:IDBG-121962	TMEM201	0.893572	FALSE	II
innatedb:IDBG-113464	ZNF697	0.893572	FALSE	II
innatedb:IDBG-112137	TPP2	0.893572	FALSE	I
innatedb:IDBG-106348	MPP5	0.893572	FALSE	II
innatedb:IDBG-113482	CREG1	0.893572	FALSE	II
innatedb:IDBG-106322	FAM3A	0.893572	FALSE	I
innatedb:IDBG-106310	LMCD1	0.893572	FALSE	II
innatedb:IDBG-107622	BIRC7	0.893572	FALSE	I
innatedb:IDBG-114865	GRAP	0.893572	FALSE	II
innatedb:IDBG-113560	KCNH1	0.893572	FALSE	II
innatedb:IDBG-125556	RAB12	0.893572	FALSE	II
innatedb:IDBG-118375	NME6	0.893572	FALSE
innatedb:IDBG-140977	RDH14	0.893572	FALSE	II
innatedb:IDBG-106203	REEP1	0.893572	FALSE	II
innatedb:IDBG-107513	ITPK1	0.893572	FALSE	II
innatedb:IDBG-112109	ELP2	0.893572	FALSE	II
innatedb:IDBG-106264	EXOC5	0.893572	FALSE	I
innatedb:IDBG-119583	DDX10	0.893572	FALSE	II
innatedb:IDBG-106113	PPP2R5A	0.893572	FALSE	II
innatedb:IDBG-125208	MZT1	0.893572	FALSE
innatedb:IDBG-107322	MAPK1	0.893572	FALSE	I
innatedb:IDBG-107320	SNRPD3	0.893572	FALSE	I
innatedb:IDBG-114499	SEC24D	0.893572	FALSE	II
innatedb:IDBG-114491	IL18	0.893572	FALSE	II
innatedb:IDBG-106074	WDR3	0.893572	FALSE	II
innatedb:IDBG-106040	HIPK2	0.893572	FALSE	II
innatedb:IDBG-107359	SOX10	0.893572	FALSE
innatedb:IDBG-106024	HAGH	0.893572	FALSE	I
innatedb:IDBG-121639	PLEKHN1	0.893572	FALSE	I
innatedb:IDBG-110830	IL37	0.893572	FALSE	I
innatedb:IDBG-122829	SULT1C2	0.893572	FALSE	II
innatedb:IDBG-108523	OGN	0.893572	FALSE
innatedb:IDBG-114353	AASDHPPT	0.893572	FALSE
innatedb:IDBG-121537	PNLIPRP1	0.893572	FALSE
innatedb:IDBG-110898	DSTN	0.893572	FALSE	II
innatedb:IDBG-114278	RPP30	0.893572	FALSE	II
innatedb:IDBG-152552	GTF2I	0.893572	FALSE	II
innatedb:IDBG-115519	ISL2	0.893572	FALSE
innatedb:IDBG-107142	CLSPN	0.893572	FALSE	II
innatedb:IDBG-109799	GNPAT	0.893572	FALSE
innatedb:IDBG-109791	ADPRHL2	0.893572	FALSE	I
innatedb:IDBG-115615	ITGB2	0.893572	FALSE	II
innatedb:IDBG-108443	TFR2	0.893572	FALSE
innatedb:IDBG-114176	ARHGAP39	0.893572	FALSE	I
innatedb:IDBG-108348	AVL9	0.893572	FALSE	II
innatedb:IDBG-109675	ARID3A	0.893572	FALSE	I
innatedb:IDBG-128803	ZNF579	0.893572	FALSE	III
innatedb:IDBG-108319	DDX49	0.893572	FALSE
innatedb:IDBG-122635	MYH6	0.893572	FALSE
innatedb:IDBG-111997	DPH6	0.893572	FALSE	II
innatedb:IDBG-107099	ZC3HC1	0.893572	FALSE
innatedb:IDBG-114044	TRIM4	0.893572	FALSE	I
innatedb:IDBG-109516	SLC35F5	0.893572	FALSE	II
innatedb:IDBG-117953	TMED10	0.893572	FALSE	II
innatedb:IDBG-116630	FOXK1	0.893572	FALSE
innatedb:IDBG-109526	STAM2	0.893572	FALSE	II
innatedb:IDBG-110548	STIL	0.893572	FALSE	II
innatedb:IDBG-108294	TNPO2	0.893572	FALSE
innatedb:IDBG-110566	METTL8	0.893572	FALSE	II
innatedb:IDBG-105845	FAM160A2	0.893572	FALSE	I
innatedb:IDBG-121094	TEX33	0.893572	FALSE	II
innatedb:IDBG-115228	LRP8	0.893572	FALSE	II
innatedb:IDBG-108136	RELB	0.893572	TRUE	II
innatedb:IDBG-109434	TFG	0.893572	FALSE	II
innatedb:IDBG-109428	HES1	0.893572	FALSE	II
innatedb:IDBG-111726	RAN	0.893572	FALSE	II
innatedb:IDBG-108199	POP4	0.893572	FALSE
innatedb:IDBG-108186	PPP6R1	0.893572	FALSE	I
innatedb:IDBG-112909	MAPK8IP3	0.893572	FALSE	I
innatedb:IDBG-108014	CD276	0.893572	FALSE	II
innatedb:IDBG-111698	DHX30	0.893572	FALSE	I
innatedb:IDBG-121021	DGAT1	0.893572	FALSE
innatedb:IDBG-110389	MTERF4	0.893572	FALSE
innatedb:IDBG-110399	LAX1	0.893572	FALSE
innatedb:IDBG-117802	CHRNA5	0.893572	FALSE	II
innatedb:IDBG-111661	MCCC2	0.893572	FALSE
innatedb:IDBG-122323	MMP1	0.893572	FALSE	II
innatedb:IDBG-116338	GNL3	0.893572	FALSE	I
innatedb:IDBG-105666	MAP2K3	0.893572	FALSE	II
innatedb:IDBG-116374	CCDC51	0.893572	FALSE
innatedb:IDBG-105616	AGPAT4	0.893572	FALSE	II
innatedb:IDBG-117613	USP39	0.893572	FALSE
innatedb:IDBG-122230	LONP1	0.893572	FALSE	II
innatedb:IDBG-110266	TNFRSF10B	0.893572	FALSE	I
innatedb:IDBG-111509	SLC6A8	0.893572	FALSE	II
innatedb:IDBG-136829	TWIST2	0.893572	FALSE	II
innatedb:IDBG-124765	GP1BB	0.893572	FALSE	II
innatedb:IDBG-110120	ATL2	0.893572	FALSE
innatedb:IDBG-110172	CAAP1	0.893572	FALSE
innatedb:IDBG-118902	BRMS1	0.893572	FALSE
innatedb:IDBG-112745	PPM1B	0.893572	FALSE	I
innatedb:IDBG-118732	STAT5B	0.893572	FALSE
innatedb:IDBG-117405	VPS37C	0.893572	FALSE	II
innatedb:IDBG-112673	FDX1	0.893572	FALSE	II
innatedb:IDBG-113909	SLC25A48	0.893572	FALSE
innatedb:IDBG-116190	TRAT1	0.893572	FALSE
innatedb:IDBG-112621	FAM8A1	0.893572	FALSE
innatedb:IDBG-109016	PARP11	0.893572	FALSE	I
innatedb:IDBG-119979	PRKRA	0.895464	FALSE	I
innatedb:IDBG-105223	SLC25A13	0.895464	FALSE	I
innatedb:IDBG-118450	ARNT2	0.895464	FALSE	II
innatedb:IDBG-117030	PRKCB	0.895464	FALSE	I
innatedb:IDBG-113078	WARS	0.895464	TRUE	II
innatedb:IDBG-115674	ADAR	0.895464	TRUE	I
innatedb:IDBG-122619	TOPORS	0.895464	FALSE	I
innatedb:IDBG-122679	MAP1LC3C	0.895464	FALSE	II
innatedb:IDBG-107978	RBL2	0.897595	FALSE	I
innatedb:IDBG-120990	SUMO3	0.897595	FALSE
innatedb:IDBG-128024	CPEB1	0.897595	FALSE	II
innatedb:IDBG-105373	SS18L2	0.897595	FALSE
innatedb:IDBG-120909	HDDC3	0.897595	FALSE
innatedb:IDBG-106678	AFP	0.897595	FALSE	I
innatedb:IDBG-117384	GSDMA	0.897595	FALSE	I
innatedb:IDBG-113823	FIP1L1	0.897595	FALSE
innatedb:IDBG-117203	FBXO22	0.897595	FALSE
innatedb:IDBG-119862	PLD6	0.897595	FALSE	II
innatedb:IDBG-119882	APOBEC3B	0.897595	FALSE	I
innatedb:IDBG-106563	ARAF	0.897595	FALSE	I
innatedb:IDBG-111117	GNG11	0.897595	FALSE	II
innatedb:IDBG-129250	PSG3	0.897595	FALSE	II
innatedb:IDBG-123005	PLXNB3	0.897595	FALSE
innatedb:IDBG-111031	MAP2K2	0.897595	FALSE
innatedb:IDBG-130146	HLA-DPB1	0.897595	FALSE	II
innatedb:IDBG-114940	PSMA8	0.897595	FALSE
innatedb:IDBG-121927	UROS	0.897595	FALSE
innatedb:IDBG-113488	TMCO1	0.897595	FALSE	II
innatedb:IDBG-106335	RPS6KA6	0.897595	FALSE
innatedb:IDBG-108950	SLC35F2	0.897595	FALSE	II
innatedb:IDBG-114831	CFDP1	0.897595	FALSE
innatedb:IDBG-114863	PPP2R5E	0.897595	FALSE
innatedb:IDBG-113538	MCL1	0.897595	FALSE	I
innatedb:IDBG-106394	ABCB11	0.897595	FALSE	I
innatedb:IDBG-114889	TOMM70	0.897595	FALSE
innatedb:IDBG-114896	PRKCA	0.897595	FALSE	II
innatedb:IDBG-106371	AP1M1	0.897595	FALSE
innatedb:IDBG-112240	PPP1R1A	0.897595	FALSE	II
innatedb:IDBG-118366	ORMDL3	0.897595	FALSE
innatedb:IDBG-119517	FLII	0.897595	FALSE
innatedb:IDBG-106249	UFD1	0.897595	FALSE
innatedb:IDBG-125332	IPO7	0.897595	FALSE	I
innatedb:IDBG-108882	HSPA8	0.897595	FALSE	II
innatedb:IDBG-112044	LDHA	0.897595	FALSE	II
innatedb:IDBG-112040	MYCN	0.897595	FALSE	I
innatedb:IDBG-112084	ACP2	0.897595	FALSE	II
innatedb:IDBG-114752	RAD17	0.897595	FALSE	I
innatedb:IDBG-107592	SLA2	0.897595	FALSE	I
innatedb:IDBG-108704	RASD1	0.897595	TRUE	I
innatedb:IDBG-106101	PRKCQ	0.897595	FALSE	II
innatedb:IDBG-114642	TMEM56	0.897595	FALSE	I
innatedb:IDBG-118132	INSR	0.897595	FALSE	I
innatedb:IDBG-110910	FAM110A	0.897595	FALSE	II
innatedb:IDBG-122961	CALM1	0.897595	FALSE	I
innatedb:IDBG-109990	VAMP8	0.897595	FALSE	II
innatedb:IDBG-113146	DET1	0.897595	FALSE
innatedb:IDBG-106046	CTSA	0.897595	FALSE	I
innatedb:IDBG-106047	SUGP2	0.897595	FALSE	I
innatedb:IDBG-108698	HOXB6	0.897595	FALSE	I
innatedb:IDBG-114528	PLBD2	0.897595	FALSE	II
innatedb:IDBG-108532	TNFSF8	0.897595	FALSE	I
innatedb:IDBG-108515	TMEM245	0.897595	FALSE	II
innatedb:IDBG-115699	FGFR4	0.897595	FALSE	II
innatedb:IDBG-120276	ZNF329	0.897595	FALSE	I
innatedb:IDBG-109888	PRDX6	0.897595	FALSE	II
innatedb:IDBG-120212	SGSH	0.897595	FALSE	II
innatedb:IDBG-121590	MAGED4B	0.897595	FALSE
innatedb:IDBG-114252	COMMD3	0.897595	FALSE	I
innatedb:IDBG-114266	A1CF	0.897595	FALSE
innatedb:IDBG-110751	LRRFIP1	0.897595	FALSE	II
innatedb:IDBG-110773	DOK4	0.897595	FALSE
innatedb:IDBG-110790	TMEM255A	0.897595	FALSE	I
innatedb:IDBG-114183	CER1	0.897595	FALSE
innatedb:IDBG-111934	ATP13A3	0.897595	FALSE	II
innatedb:IDBG-116739	CLDN2	0.897595	FALSE	I
innatedb:IDBG-115416	USF1	0.897595	FALSE	II
innatedb:IDBG-109615	IL1RL2	0.897595	FALSE	I
innatedb:IDBG-115426	CDA	0.897595	FALSE	II
innatedb:IDBG-115432	NDUFS2	0.897595	FALSE
innatedb:IDBG-115454	GART	0.897595	FALSE	I
innatedb:IDBG-114140	TACC1	0.897595	FALSE	I
innatedb:IDBG-114141	GOLGA7	0.897595	FALSE	I
innatedb:IDBG-108379	OGDH	0.897595	FALSE
innatedb:IDBG-120054	MAB21L1	0.897595	FALSE	I
innatedb:IDBG-108358	NAMPT	0.897595	FALSE	II
innatedb:IDBG-115500	PSMB4	0.897595	FALSE	I
innatedb:IDBG-108391	HOXA1	0.897595	FALSE
innatedb:IDBG-105968	WNK1	0.897595	FALSE	I
innatedb:IDBG-116634	BAALC	0.897595	FALSE	II
innatedb:IDBG-121254	POMK	0.897595	FALSE
innatedb:IDBG-108250	ETFB	0.897595	FALSE	I
innatedb:IDBG-108251	CD33	0.897595	FALSE	II
innatedb:IDBG-111861	DSTYK	0.897595	FALSE	II
innatedb:IDBG-111872	TRPC4	0.897595	FALSE	I
innatedb:IDBG-111893	BTBD2	0.897595	FALSE	II
innatedb:IDBG-105860	MSMO1	0.897595	FALSE	I
innatedb:IDBG-117861	GUSB	0.897595	FALSE	II
innatedb:IDBG-109476	COMMD2	0.897595	FALSE	I
innatedb:IDBG-108121	NUCB1	0.897595	FALSE	II
innatedb:IDBG-108117	BNIP3L	0.897595	FALSE	II
innatedb:IDBG-117907	RNF150	0.897595	FALSE	II
innatedb:IDBG-117916	USP38	0.897595	FALSE	I
innatedb:IDBG-110403	CD244	0.897595	FALSE	II
innatedb:IDBG-122422	CASP4	0.897595	FALSE	II
innatedb:IDBG-110448	CCZ1	0.897595	FALSE
innatedb:IDBG-105796	CC2D2A	0.897595	FALSE	II
innatedb:IDBG-105772	YTHDC2	0.897595	FALSE	II
innatedb:IDBG-116405	ANXA5	0.897595	FALSE
innatedb:IDBG-117745	PTAFR	0.897595	FALSE	II
innatedb:IDBG-109332	ARRDC3	0.897595	FALSE	II
innatedb:IDBG-109324	MSH3	0.897595	FALSE	II
innatedb:IDBG-108092	EEF1D	0.897595	FALSE	II
innatedb:IDBG-108070	STK3	0.897595	FALSE	I
innatedb:IDBG-106996	FXYD3	0.897595	FALSE	II
innatedb:IDBG-117670	ASMTL	0.897595	FALSE	I
innatedb:IDBG-106983	KIF16B	0.897595	FALSE
innatedb:IDBG-116379	APEH	0.897595	FALSE	II
innatedb:IDBG-105613	RNASET2	0.897595	FALSE	II
innatedb:IDBG-122170	TMEM63A	0.897595	FALSE	II
innatedb:IDBG-110255	UTP20	0.897595	FALSE	I
innatedb:IDBG-110299	TMEM131L	0.897595	FALSE
innatedb:IDBG-124801	FCGR3A	0.897595	FALSE
innatedb:IDBG-109257	VEGFA	0.897595	FALSE	I
innatedb:IDBG-118853	ZCCHC12	0.897595	FALSE	I
innatedb:IDBG-112707	PLCB2	0.897595	FALSE	II
innatedb:IDBG-111419	ACTN4	0.897595	FALSE	II
innatedb:IDBG-105417	NISCH	0.897595	FALSE	II
innatedb:IDBG-106739	RNF13	0.897595	FALSE	I
innatedb:IDBG-106728	TRAF5	0.897595	FALSE	I
innatedb:IDBG-112660	TRPC6	0.897595	FALSE
innatedb:IDBG-110008	EEF2KMT	0.897595	FALSE
innatedb:IDBG-110056	NEK6	0.897595	FALSE	II
innatedb:IDBG-110068	GALNT12	0.897595	FALSE	II
innatedb:IDBG-105306	IFRD1	0.897909	FALSE	I
innatedb:IDBG-117316	HDGFL2	0.897909	FALSE
innatedb:IDBG-117327	RILP	0.897909	FALSE	II
innatedb:IDBG-107942	NARFL	0.897909	FALSE
innatedb:IDBG-116009	B3GALNT2	0.897909	FALSE
innatedb:IDBG-118684	MST1	0.897909	FALSE
innatedb:IDBG-105397	TRAF3IP3	0.897909	FALSE	II
innatedb:IDBG-119908	PDXDC1	0.897909	FALSE	II
innatedb:IDBG-111190	PRKRIP1	0.897909	FALSE	I
innatedb:IDBG-120906	PROS1	0.897909	FALSE	II
innatedb:IDBG-111209	MRPS12	0.897909	FALSE
innatedb:IDBG-112588	YIPF3	0.897909	FALSE
innatedb:IDBG-111258	PSMA1	0.897909	FALSE	I
innatedb:IDBG-137864	ZSCAN31	0.897909	FALSE
innatedb:IDBG-111261	SPCS3	0.897909	FALSE	I
innatedb:IDBG-107845	UGGT2	0.897909	FALSE	II
innatedb:IDBG-107814	FGD1	0.897909	FALSE
innatedb:IDBG-111061	PTPRB	0.897909	FALSE	II
innatedb:IDBG-123056	SELENOT	0.897909	FALSE
innatedb:IDBG-106554	FGFR1	0.897909	FALSE	II
innatedb:IDBG-119823	PACS2	0.897909	FALSE	II
innatedb:IDBG-111124	STYXL1	0.897909	FALSE	II
innatedb:IDBG-105287	SPATA20	0.897909	FALSE	II
innatedb:IDBG-119728	LGALS7B	0.897909	FALSE
innatedb:IDBG-120716	CMTM4	0.897909	FALSE	II
innatedb:IDBG-120730	CHEK2	0.897909	FALSE	II
innatedb:IDBG-106451	TTC38	0.897909	FALSE	I
innatedb:IDBG-105165	FUCA2	0.897909	FALSE
innatedb:IDBG-108915	PANX1	0.897909	FALSE	I
innatedb:IDBG-107688	WFDC2	0.897909	FALSE	I
innatedb:IDBG-113487	UCK2	0.897909	FALSE	II
innatedb:IDBG-107639	TRIB3	0.897909	FALSE	II
innatedb:IDBG-113516	CRABP2	0.897909	FALSE	II
innatedb:IDBG-106382	LLGL2	0.897909	FALSE	II
innatedb:IDBG-108805	USP46	0.897909	FALSE	I
innatedb:IDBG-121824	HES4	0.897909	TRUE	I
innatedb:IDBG-120507	RGS7	0.897909	FALSE	II
innatedb:IDBG-108878	SC5D	0.897909	FALSE	II
innatedb:IDBG-106208	IP6K2	0.897909	FALSE	II
innatedb:IDBG-107501	KIAA0586	0.897909	FALSE	II
innatedb:IDBG-108835	CLCN3	0.897909	FALSE	I
innatedb:IDBG-113408	SLC2A5	0.897909	FALSE	I
innatedb:IDBG-114743	GRM1	0.897909	FALSE	II
innatedb:IDBG-113447	PIGK	0.897909	FALSE	II
innatedb:IDBG-114784	RGPD3	0.897909	FALSE	II
innatedb:IDBG-113459	SYPL2	0.897909	FALSE
innatedb:IDBG-119573	NDUFAF3	0.897909	FALSE
innatedb:IDBG-120411	BGN	0.897909	FALSE	I
innatedb:IDBG-120407	KPNA2	0.897909	FALSE	II
innatedb:IDBG-107446	FAM118A	0.897909	FALSE	II
innatedb:IDBG-107438	SGSM3	0.897909	FALSE
innatedb:IDBG-107414	CBX7	0.897909	FALSE	II
innatedb:IDBG-113293	FN3KRP	0.897909	FALSE
innatedb:IDBG-115969	DDR2	0.897909	FALSE	II
innatedb:IDBG-113311	TNFRSF11A	0.897909	FALSE	II
innatedb:IDBG-118146	SOCS5	0.897909	FALSE	II
innatedb:IDBG-113115	MAN2C1	0.897909	FALSE
innatedb:IDBG-109972	PLAGL1	0.897909	FALSE	II
innatedb:IDBG-113122	USP3	0.897909	FALSE	II
innatedb:IDBG-108691	CBX1	0.897909	FALSE	II
innatedb:IDBG-107351	GCAT	0.897909	FALSE	II
innatedb:IDBG-110994	GLIS2	0.897909	FALSE	I
innatedb:IDBG-120331	CREB3L2	0.897909	FALSE	I
innatedb:IDBG-118012	EMB	0.897909	FALSE	II
innatedb:IDBG-127631	LAT	0.897909	FALSE	II
innatedb:IDBG-115657	DEDD2	0.897909	FALSE	II
innatedb:IDBG-113007	MAP3K12	0.897909	FALSE	II
innatedb:IDBG-109812	RLF	0.897909	FALSE
innatedb:IDBG-157572	LYPD4	0.897909	FALSE
innatedb:IDBG-107268	2002-03-01	0.897909	FALSE
innatedb:IDBG-115713	MUM1	0.897909	FALSE	I
innatedb:IDBG-108569	UBE2R2	0.897909	FALSE
innatedb:IDBG-115742	CCDC116	0.897909	FALSE
innatedb:IDBG-122861	TMEM239	0.897909	FALSE
innatedb:IDBG-120246	C5orf30	0.897909	FALSE	II
innatedb:IDBG-116863	E2F7	0.897909	FALSE	II
innatedb:IDBG-109711	ICMT	0.897909	FALSE	II
innatedb:IDBG-114242	IDI2	0.897909	FALSE	II
innatedb:IDBG-108487	PSMA2	0.897909	FALSE	II
innatedb:IDBG-108475	ANKMY2	0.897909	FALSE	I
innatedb:IDBG-110783	TM9SF2	0.897909	FALSE	II
innatedb:IDBG-108301	MAST1	0.897909	FALSE	I
innatedb:IDBG-109625	STK16	0.897909	FALSE
innatedb:IDBG-140415	KLHL41	0.897909	FALSE	II
innatedb:IDBG-108388	LMBR1	0.897909	FALSE	I
innatedb:IDBG-121391	NKRF	0.897909	FALSE	II
innatedb:IDBG-109649	DLX2	0.897909	FALSE	II
innatedb:IDBG-109643	PRKD3	0.897909	FALSE	I
innatedb:IDBG-110662	PEPD	0.897909	FALSE	II
innatedb:IDBG-107066	OSBPL8	0.897909	FALSE	I
innatedb:IDBG-114036	TRIM50	0.897909	FALSE
innatedb:IDBG-109501	EEF1B2	0.897909	FALSE	I
innatedb:IDBG-121246	TRIM69	0.897909	TRUE	I
innatedb:IDBG-108260	ATP1A3	0.897909	FALSE	II
innatedb:IDBG-110559	RAB9B	0.897909	FALSE
innatedb:IDBG-117843	CTNND2	0.897909	FALSE	II
innatedb:IDBG-116525	STXBP5	0.897909	FALSE	II
innatedb:IDBG-121127	MAPK11	0.897909	FALSE	II
innatedb:IDBG-109446	GNB4	0.897909	FALSE	I
innatedb:IDBG-109425	COL7A1	0.897909	FALSE	I
innatedb:IDBG-117936	HSPB2	0.897909	FALSE	I
innatedb:IDBG-105951	NDC1	0.897909	FALSE	II
innatedb:IDBG-115138	PCDH1	0.897909	FALSE	I
innatedb:IDBG-117743	PTK2	0.897909	FALSE	I
innatedb:IDBG-117777	DTWD2	0.897909	FALSE
innatedb:IDBG-109340	LNPEP	0.897909	FALSE	I
innatedb:IDBG-122354	NF1	0.897909	FALSE	II
innatedb:IDBG-110377	ZRANB3	0.897909	FALSE	II
innatedb:IDBG-117805	AGPAT2	0.897909	FALSE	I
innatedb:IDBG-112959	PHLDA1	0.897909	FALSE	II
innatedb:IDBG-109395	HRG	0.897909	FALSE	I
innatedb:IDBG-124945	BMPR2	0.897909	FALSE	I
innatedb:IDBG-110324	PDZRN3	0.897909	FALSE	II
innatedb:IDBG-117661	UPF3A	0.897909	FALSE	II
innatedb:IDBG-105662	ATP6V0A1	0.897909	FALSE	II
innatedb:IDBG-117671	SLC25A6	0.897909	FALSE	I
innatedb:IDBG-115025	HEATR3	0.897909	FALSE	I
innatedb:IDBG-115043	TTN	0.897909	FALSE	I
innatedb:IDBG-115057	FMN2	0.897909	FALSE	I
innatedb:IDBG-105606	NCAPH2	0.897909	FALSE	II
innatedb:IDBG-110268	PTK2B	0.897909	FALSE	II
innatedb:IDBG-115082	VPS37A	0.897909	FALSE
innatedb:IDBG-109289	HSPA9	0.897909	FALSE	II
innatedb:IDBG-110217	NUDCD1	0.897909	TRUE	II
innatedb:IDBG-112878	TRPC3	0.897909	FALSE
innatedb:IDBG-111553	EDA2R	0.897909	FALSE	I
innatedb:IDBG-106827	MTIF2	0.897909	FALSE	I
innatedb:IDBG-116277	CCDC158	0.897909	FALSE
innatedb:IDBG-109199	VNN2	0.897909	FALSE	II
innatedb:IDBG-142570	UBE2V1	0.897909	FALSE
innatedb:IDBG-150945	HOXB7	0.897909	FALSE	I
innatedb:IDBG-110062	RBM18	0.897909	FALSE	I
innatedb:IDBG-106804	ATRX	0.897909	FALSE	I
innatedb:IDBG-113922	TNIP1	0.897909	FALSE	II
innatedb:IDBG-113937	GFOD1	0.897909	FALSE	II
innatedb:IDBG-109032	CDKN1B	0.897909	FALSE	II
innatedb:IDBG-114937	ELOC	0.901328	FALSE
innatedb:IDBG-119968	MED14	0.903252	FALSE	I
innatedb:IDBG-118647	MAP3K11	0.903252	FALSE	I
innatedb:IDBG-106619	CEACAM1	0.903252	TRUE	I
innatedb:IDBG-111188	LSM8	0.903252	FALSE
innatedb:IDBG-118622	VANGL1	0.903252	FALSE	II
innatedb:IDBG-112565	DNAJB5	0.903252	FALSE	II
innatedb:IDBG-111267	CSRP3	0.903252	FALSE	I
innatedb:IDBG-120840	PCDH9	0.903252	FALSE	II
innatedb:IDBG-106570	PIK3C3	0.903252	FALSE	I
innatedb:IDBG-112411	NACAD	0.903252	FALSE	II
innatedb:IDBG-113788	NR1I2	0.903252	FALSE
innatedb:IDBG-120729	TRAIP	0.903252	FALSE	II
innatedb:IDBG-107701	APMAP	0.903252	FALSE	II
innatedb:IDBG-120761	TOB2	0.903252	FALSE	I
innatedb:IDBG-117124	ATP23	0.903252	FALSE
innatedb:IDBG-106466	FNDC3B	0.903252	FALSE	II
innatedb:IDBG-107793	GATA1	0.903252	FALSE	II
innatedb:IDBG-113645	ABCG8	0.903252	FALSE
innatedb:IDBG-114989	FBXL18	0.903252	FALSE
innatedb:IDBG-105170	LAS1L	0.903252	FALSE	I
innatedb:IDBG-143487	HAUS5	0.903252	FALSE	II
innatedb:IDBG-108939	CD5	0.903252	FALSE	I
innatedb:IDBG-120602	SELENOF	0.903252	FALSE
innatedb:IDBG-108997	MYF6	0.903252	FALSE
innatedb:IDBG-106327	PDCD2	0.903252	FALSE	I
innatedb:IDBG-114824	CD8A	0.903252	FALSE
innatedb:IDBG-113502	NUF2	0.903252	FALSE	II
innatedb:IDBG-113575	ADAM15	0.903252	FALSE
innatedb:IDBG-118399	ID4	0.903252	TRUE	II
innatedb:IDBG-117087	SAAL1	0.903252	FALSE
innatedb:IDBG-112015	SORT1	0.903252	FALSE	II
innatedb:IDBG-112048	FST	0.903252	TRUE	II
innatedb:IDBG-106270	MNT	0.903252	FALSE	I
innatedb:IDBG-119576	STAP2	0.903252	FALSE	II
innatedb:IDBG-118296	RHNO1	0.903252	FALSE	I
innatedb:IDBG-114702	CCDC50	0.903252	FALSE	II
innatedb:IDBG-115887	AK4	0.903252	FALSE	II
innatedb:IDBG-107425	MIEF1	0.903252	FALSE	II
innatedb:IDBG-113283	ARHGDIA	0.903252	FALSE	II
innatedb:IDBG-106183	CBFB	0.903252	FALSE
innatedb:IDBG-107497	PSMA3	0.903252	FALSE	II
innatedb:IDBG-119459	ARIH2	0.903252	FALSE	II
innatedb:IDBG-118177	ZNF440	0.903252	FALSE
innatedb:IDBG-122909	YTHDF2	0.903252	FALSE
innatedb:IDBG-122931	CTNND1	0.903252	FALSE	II
innatedb:IDBG-114448	ARID5B	0.903252	FALSE	II
innatedb:IDBG-113119	IGF1R	0.903252	FALSE	II
innatedb:IDBG-109969	PHF3	0.903252	FALSE	II
innatedb:IDBG-120399	NPLOC4	0.903252	FALSE	I
innatedb:IDBG-115822	JMJD8	0.903252	FALSE	I
innatedb:IDBG-114513	DCP1B	0.903252	FALSE	II
innatedb:IDBG-118061	USP32	0.903252	FALSE	II
innatedb:IDBG-125089	LILRB3	0.903252	FALSE	II
innatedb:IDBG-108529	SUSD1	0.903252	FALSE	I
innatedb:IDBG-125008	NEU1	0.903252	FALSE	II
innatedb:IDBG-107222	DSP	0.903252	TRUE	I
innatedb:IDBG-121573	LCE2A	0.903252	FALSE
innatedb:IDBG-121595	EPOR	0.903252	FALSE	II
innatedb:IDBG-114273	CAMK2G	0.903252	FALSE	II
innatedb:IDBG-121484	LILRB4	0.903252	FALSE	I
innatedb:IDBG-109784	CD58	0.903252	FALSE	II
innatedb:IDBG-116955	ARIH1	0.903252	FALSE	II
innatedb:IDBG-110753	RAB17	0.903252	FALSE	II
innatedb:IDBG-116763	DDIAS	0.903252	FALSE
innatedb:IDBG-108387	RNF32	0.903252	FALSE	II
innatedb:IDBG-108370	DLX5	0.903252	FALSE	II
innatedb:IDBG-108363	ITGB8	0.903252	FALSE	II
innatedb:IDBG-107021	CCNK	0.903252	FALSE
innatedb:IDBG-109667	THADA	0.903252	FALSE	II
innatedb:IDBG-121301	ZPBP2	0.903252	FALSE
innatedb:IDBG-110661	FASTKD3	0.903252	FALSE	I
innatedb:IDBG-116690	TMEM246	0.903252	FALSE	II
innatedb:IDBG-114047	TMEM209	0.903252	FALSE	II
innatedb:IDBG-114069	KDM6A	0.903252	FALSE	I
innatedb:IDBG-108265	MEGF8	0.903252	FALSE	II
innatedb:IDBG-110502	ACOT9	0.903252	FALSE	I
innatedb:IDBG-110535	HOXC11	0.903252	FALSE
innatedb:IDBG-116577	PGAM2	0.903252	FALSE	II
innatedb:IDBG-115265	TSC22D3	0.903252	FALSE	II
innatedb:IDBG-115276	MX1	0.903252	TRUE	III
innatedb:IDBG-117833	BTD	0.903252	FALSE	II
innatedb:IDBG-117883	ALCAM	0.903252	FALSE	II
innatedb:IDBG-110488	ACADS	0.903252	FALSE	II
innatedb:IDBG-121150	FAAP100	0.903252	FALSE
innatedb:IDBG-109442	FXR1	0.903252	FALSE
innatedb:IDBG-110433	EEPD1	0.903252	FALSE	II
innatedb:IDBG-105902	FAM114A2	0.903252	FALSE
innatedb:IDBG-110442	FAM126A	0.903252	FALSE	II
innatedb:IDBG-110455	SLC25A51	0.903252	FALSE	II
innatedb:IDBG-105781	DTNBP1	0.903252	FALSE	II
innatedb:IDBG-116487	UTP15	0.903252	FALSE
innatedb:IDBG-109353	SKP1	0.903252	FALSE
innatedb:IDBG-124992	DXO	0.903252	FALSE	II
innatedb:IDBG-109341	PDE4D	0.903252	FALSE	II
[truncated: 4,276 more rows]
