# Supplementary material for: Zika Virus Infection of Human Iris Pigment Epithelial Cells
Source: Front Immunol. 2021 Apr 22;12:644153. doi: 10.3389/fimmu.2021.644153 (PMC8100333; doi:10.3389/fimmu.2021.644153)
Supplement: Supplementary Table 5 — Correlation Analysis. [file Table_5.xlsx]

## Sheet: Sheet1
Gene	Ensembl ID	Spearman Cor with Zika Relative Abundance	P-value	FDR	Gene Description
GTPBP2	ENSG00000172432	-0.8	3.58923e-08	5.56331e-06	GTP binding protein 2 [Source:HGNC Symbol;Acc:HGNC:4670]
SLA	ENSG00000155926	0.9	9.03562e-08	7.0026e-06	Src like adaptor [Source:HGNC Symbol;Acc:HGNC:10902]
LRRC37A3	ENSG00000176809	0.8	4.4001e-07	1.36403e-05	leucine rich repeat containing 37 member A3 [Source:HGNC Symbol;Acc:HGNC:32427]
NEB	ENSG00000183091	0.9	3.21367e-07	1.36403e-05	nebulin [Source:HGNC Symbol;Acc:HGNC:7720]
ZNF425	ENSG00000204947	0.9	3.96792e-07	1.36403e-05	zinc finger protein 425 [Source:HGNC Symbol;Acc:HGNC:20690]
OVGP1	ENSG00000085465	0.9	6.56904e-07	1.45457e-05	oviductal glycoprotein 1 [Source:HGNC Symbol;Acc:HGNC:8524]
SPOCK2	ENSG00000107742	0.9	5.95388e-07	1.45457e-05	SPARC (osteonectin), cwcv and kazal like domains proteoglycan 2 [Source:HGNC Symbol;Acc:HGNC:13564]
SLC6A13	ENSG00000010379	0.8	8.76084e-07	1.69741e-05	solute carrier family 6 member 13 [Source:HGNC Symbol;Acc:HGNC:11046]
CCDC13	ENSG00000244607	0.9	1.38484e-06	2.38501e-05	coiled-coil domain containing 13 [Source:HGNC Symbol;Acc:HGNC:26358]
TOGARAM1	ENSG00000198718	0.9	1.65132e-06	2.55955e-05	TOG array regulator of axonemal microtubules 1 [Source:HGNC Symbol;Acc:HGNC:19959]
TG	ENSG00000042832	0.8	1.96153e-06	2.76397e-05	thyroglobulin [Source:HGNC Symbol;Acc:HGNC:11764]
FICD	ENSG00000198855	0.8	2.32143e-06	2.99851e-05	FIC domain protein adenylyltransferase [Source:HGNC Symbol;Acc:HGNC:18416]
SP100	ENSG00000067066	-0.9	3.21749e-06	3.32474e-05	SP100 nuclear antigen [Source:HGNC Symbol;Acc:HGNC:11206]
SLC8B1	ENSG00000089060	0.8	2.96913e-06	3.32474e-05	solute carrier family 8 member B1 [Source:HGNC Symbol;Acc:HGNC:26175]
CFAP70	ENSG00000156042	0.9	3.21749e-06	3.32474e-05	cilia and flagella associated protein 70 [Source:HGNC Symbol;Acc:HGNC:30726]
DTX3L	ENSG00000163840	-0.8	3.48378e-06	3.37491e-05	deltex E3 ubiquitin ligase 3L [Source:HGNC Symbol;Acc:HGNC:30323]
NSMCE4A	ENSG00000107672	-0.8	5.12385e-06	4.67175e-05	NSE4 homolog A, SMC5-SMC6 complex component [Source:HGNC Symbol;Acc:HGNC:25935]
KLRD1	ENSG00000134539	0.8	5.94759e-06	5.12154e-05	killer cell lectin like receptor D1 [Source:HGNC Symbol;Acc:HGNC:6378]
ELAPOR1	ENSG00000116299	0.9	6.40102e-06	5.22188e-05	endosome-lysosome associated apoptosis and autophagy regulator 1 [Source:HGNC Symbol;Acc:HGNC:29618]
DNAJC3	ENSG00000102580	0.8	9.14858e-06	7.09015e-05	DnaJ heat shock protein family (Hsp40) member C3 [Source:HGNC Symbol;Acc:HGNC:9439]
DNM3	ENSG00000197959	0.9	1.05055e-05	7.75408e-05	dynamin 3 [Source:HGNC Symbol;Acc:HGNC:29125]
IFIT5	ENSG00000152778	-0.8	1.37517e-05	9.26745e-05	interferon induced protein with tetratricopeptide repeats 5 [Source:HGNC Symbol;Acc:HGNC:13328]
CCDC30	ENSG00000186409	0.8	1.37517e-05	9.26745e-05	coiled-coil domain containing 30 [Source:HGNC Symbol;Acc:HGNC:26103]
AC243964.4	ENSG00000279095	0.8	1.56783e-05	0.000101255	TEC
CCDC62	ENSG00000130783	0.8	1.67263e-05	0.000103703	coiled-coil domain containing 62 [Source:HGNC Symbol;Acc:HGNC:30723]
OR5BA1P	ENSG00000255303	0.8	2.43836e-05	0.000145364	olfactory receptor family 5 subfamily BA member 1 pseudogene [Source:HGNC Symbol;Acc:HGNC:15270]
GABRE	ENSG00000102287	0.8	2.92373e-05	0.000156269	gamma-aminobutyric acid type A receptor subunit epsilon [Source:HGNC Symbol;Acc:HGNC:4085]
ZNF596	ENSG00000172748	0.8	2.92373e-05	0.000156269	zinc finger protein 596 [Source:HGNC Symbol;Acc:HGNC:27268]
FAM238C	ENSG00000283709	0.9	2.75342e-05	0.000156269	family with sequence similarity 238 member C [Source:HGNC Symbol;Acc:HGNC:24672]
KDM7A	ENSG00000006459	0.8	3.29187e-05	0.00017008	lysine demethylase 7A [Source:HGNC Symbol;Acc:HGNC:22224]
DUSP2	ENSG00000158050	0.7	3.91902e-05	0.000189828	dual specificity phosphatase 2 [Source:HGNC Symbol;Acc:HGNC:3068]
KDM4B	ENSG00000127663	0.8	3.91902e-05	0.000189828	lysine demethylase 4B [Source:HGNC Symbol;Acc:HGNC:29136]
PLSCR1	ENSG00000188313	-0.8	4.91395e-05	0.000205855	phospholipid scramblase 1 [Source:HGNC Symbol;Acc:HGNC:9092]
CPEB4	ENSG00000113742	0.8	4.91395e-05	0.000205855	cytoplasmic polyadenylation element binding protein 4 [Source:HGNC Symbol;Acc:HGNC:21747]
PAQR6	ENSG00000160781	0.8	4.64678e-05	0.000205855	progestin and adipoQ receptor family member 6 [Source:HGNC Symbol;Acc:HGNC:30132]
KCNH7	ENSG00000184611	0.9	4.91395e-05	0.000205855	potassium voltage-gated channel subfamily H member 7 [Source:HGNC Symbol;Acc:HGNC:18863]
SELPLG	ENSG00000110876	0.9	4.64678e-05	0.000205855	selectin P ligand [Source:HGNC Symbol;Acc:HGNC:10722]
TEX14	ENSG00000121101	0.6	5.19428e-05	0.000211872	testis expressed 14, intercellular bridge forming factor [Source:HGNC Symbol;Acc:HGNC:11737]
ARMCX1	ENSG00000126947	-0.8	6.11958e-05	0.000237134	armadillo repeat containing X-linked 1 [Source:HGNC Symbol;Acc:HGNC:18073]
ALDH8A1	ENSG00000118514	0.7	6.11958e-05	0.000237134	aldehyde dehydrogenase 8 family member A1 [Source:HGNC Symbol;Acc:HGNC:15471]
CPM	ENSG00000135678	0.8	7.57188e-05	0.00027294	carboxypeptidase M [Source:HGNC Symbol;Acc:HGNC:2311]
CYLD	ENSG00000083799	0.8	7.57188e-05	0.00027294	CYLD lysine 63 deubiquitinase [Source:HGNC Symbol;Acc:HGNC:2584]
DDIT3	ENSG00000175197	0.9	7.57188e-05	0.00027294	DNA damage inducible transcript 3 [Source:HGNC Symbol;Acc:HGNC:2726]
TBX19	ENSG00000143178	0.8	8.40305e-05	0.000296016	T-box transcription factor 19 [Source:HGNC Symbol;Acc:HGNC:11596]
ERN1	ENSG00000178607	0.8	8.84726e-05	0.000304739	endoplasmic reticulum to nucleus signaling 1 [Source:HGNC Symbol;Acc:HGNC:3449]
DNAJB9	ENSG00000128590	0.9	9.79655e-05	0.000330101	DnaJ heat shock protein family (Hsp40) member B9 [Source:HGNC Symbol;Acc:HGNC:6968]
OAS1	ENSG00000089127	-0.8	0.000108321	0.000342648	2'-5'-oligoadenylate synthetase 1 [Source:HGNC Symbol;Acc:HGNC:8086]
RUSC1	ENSG00000160753	-0.8	0.000108321	0.000342648	RUN and SH3 domain containing 1 [Source:HGNC Symbol;Acc:HGNC:17153]
DHRS7B	ENSG00000109016	0.6	0.000119603	0.000356508	dehydrogenase/reductase 7B [Source:HGNC Symbol;Acc:HGNC:24547]
MAP3K10	ENSG00000130758	0.8	0.000119603	0.000356508	mitogen-activated protein kinase kinase kinase 10 [Source:HGNC Symbol;Acc:HGNC:6849]
DNAH12	ENSG00000174844	0.9	0.000119603	0.000356508	dynein axonemal heavy chain 12 [Source:HGNC Symbol;Acc:HGNC:2943]
APOL6	ENSG00000221963	-0.8	0.00014522	0.000416835	apolipoprotein L6 [Source:HGNC Symbol;Acc:HGNC:14870]
GLCCI1	ENSG00000106415	0.8	0.00014522	0.000416835	glucocorticoid induced 1 [Source:HGNC Symbol;Acc:HGNC:18713]
FAAH	ENSG00000117480	0.8	0.000152314	0.000429248	fatty acid amide hydrolase [Source:HGNC Symbol;Acc:HGNC:3553]
IFRD1	ENSG00000006652	0.8	0.000167396	0.000447351	interferon related developmental regulator 1 [Source:HGNC Symbol;Acc:HGNC:5456]
KLHL15	ENSG00000174010	0.8	0.000167396	0.000447351	kelch like family member 15 [Source:HGNC Symbol;Acc:HGNC:29347]
LUC7L	ENSG00000007392	0.8	0.000167396	0.000447351	LUC7 like [Source:HGNC Symbol;Acc:HGNC:6723]
IFFO2	ENSG00000169991	0.7	0.000175404	0.000453128	intermediate filament family orphan 2 [Source:HGNC Symbol;Acc:HGNC:27006]
IL32	ENSG00000008517	0.8	0.000175404	0.000453128	interleukin 32 [Source:HGNC Symbol;Acc:HGNC:16830]
OTUD3	ENSG00000169914	0.7	0.000183739	0.000459348	OTU deubiquitinase 3 [Source:HGNC Symbol;Acc:HGNC:29038]
TMPRSS11D	ENSG00000153802	0.8	0.000183739	0.000459348	transmembrane serine protease 11D [Source:HGNC Symbol;Acc:HGNC:24059]
ZNF773	ENSG00000152439	0.8	0.00019241	0.00047339	zinc finger protein 773 [Source:HGNC Symbol;Acc:HGNC:30487]
KLHL28	ENSG00000179454	0.7	0.000201429	0.000487837	kelch like family member 28 [Source:HGNC Symbol;Acc:HGNC:19741]
TRIM22	ENSG00000132274	-0.8	0.000220557	0.000517975	tripartite motif containing 22 [Source:HGNC Symbol;Acc:HGNC:16379]
TNFAIP2	ENSG00000185215	0.8	0.000220557	0.000517975	TNF alpha induced protein 2 [Source:HGNC Symbol;Acc:HGNC:11895]
IFI44	ENSG00000137965	-0.8	0.000230689	0.000533684	interferon induced protein 44 [Source:HGNC Symbol;Acc:HGNC:16938]
AP001610.2	ENSG00000228318	-0.6	0.000241216	0.000541863	novel transcript
IFITM10	ENSG00000244242	0.7	0.000241216	0.000541863	interferon induced transmembrane protein 10 [Source:HGNC Symbol;Acc:HGNC:40022]
MYO15B	ENSG00000266714	0.6	0.000252151	0.000550471	myosin XVB [Source:HGNC Symbol;Acc:HGNC:14083]
KDM4C	ENSG00000107077	0.7	0.000252151	0.000550471	lysine demethylase 4C [Source:HGNC Symbol;Acc:HGNC:17071]
N4BP1	ENSG00000102921	-0.7	0.000263507	0.000559501	NEDD4 binding protein 1 [Source:HGNC Symbol;Acc:HGNC:29850]
FAM83G	ENSG00000188522	0.7	0.000263507	0.000559501	family with sequence similarity 83 member G [Source:HGNC Symbol;Acc:HGNC:32554]
L3MBTL1	ENSG00000185513	0.7	0.000275296	0.000568946	L3MBTL histone methyl-lysine binding protein 1 [Source:HGNC Symbol;Acc:HGNC:15905]
TECTA	ENSG00000109927	0.8	0.000275296	0.000568946	tectorin alpha [Source:HGNC Symbol;Acc:HGNC:11720]
ZNF704	ENSG00000164684	0.7	0.000300231	0.000612312	zinc finger protein 704 [Source:HGNC Symbol;Acc:HGNC:32291]
MXD1	ENSG00000059728	0.7	0.000327066	0.000649939	MAX dimerization protein 1 [Source:HGNC Symbol;Acc:HGNC:6761]
OSER1-DT	ENSG00000223891	0.7	0.000327066	0.000649939	OSER1 divergent transcript [Source:HGNC Symbol;Acc:HGNC:48585]
MLKL	ENSG00000168404	-0.7	0.000341233	0.000652977	mixed lineage kinase domain like pseudokinase [Source:HGNC Symbol;Acc:HGNC:26617]
LINC00511	ENSG00000227036	0.7	0.000341233	0.000652977	long intergenic non-protein coding RNA 511 [Source:HGNC Symbol;Acc:HGNC:43564]
C3orf20	ENSG00000131379	0.8	0.000341233	0.000652977	chromosome 3 open reading frame 20 [Source:HGNC Symbol;Acc:HGNC:25320]
KDM6B	ENSG00000132510	0.7	0.000355919	0.000672774	lysine demethylase 6B [Source:HGNC Symbol;Acc:HGNC:29012]
ANKRD1	ENSG00000148677	0.7	0.000371141	0.000693095	ankyrin repeat domain 1 [Source:HGNC Symbol;Acc:HGNC:15819]
TNFSF9	ENSG00000125657	0.8	0.000386913	0.000705548	TNF superfamily member 9 [Source:HGNC Symbol;Acc:HGNC:11939]
C1orf52	ENSG00000162642	0.7	0.000420175	0.000757293	chromosome 1 open reading frame 52 [Source:HGNC Symbol;Acc:HGNC:24871]
AF117829.1	ENSG00000251136	0.7	0.000474615	0.00083597	novel transcript
USP28	ENSG00000048028	-0.8	0.000494044	0.000850854	ubiquitin specific peptidase 28 [Source:HGNC Symbol;Acc:HGNC:12625]
AMY2B	ENSG00000240038	0.7	0.000494044	0.000850854	amylase alpha 2B [Source:HGNC Symbol;Acc:HGNC:478]
AVIL	ENSG00000135407	0.7	0.000514145	0.000866222	advillin [Source:HGNC Symbol;Acc:HGNC:14188]
DHX15	ENSG00000109606	-0.7	0.000556435	0.000917526	DEAH-box helicase 15 [Source:HGNC Symbol;Acc:HGNC:2738]
MGAM	ENSG00000257335	0.7	0.000556435	0.000917526	maltase-glucoamylase [Source:HGNC Symbol;Acc:HGNC:7043]
ZNF211	ENSG00000121417	0.7	0.000601642	0.000971401	zinc finger protein 211 [Source:HGNC Symbol;Acc:HGNC:13003]
ADAR	ENSG00000160710	-0.8	0.000625388	0.000989134	adenosine deaminase RNA specific [Source:HGNC Symbol;Acc:HGNC:225]
GABRR2	ENSG00000111886	0.6	0.000625388	0.000989134	gamma-aminobutyric acid type A receptor subunit rho2 [Source:HGNC Symbol;Acc:HGNC:4091]
ACHE	ENSG00000087085	0.7	0.000649924	0.000997409	acetylcholinesterase (Cartwright blood group) [Source:HGNC Symbol;Acc:HGNC:108]
GLIS2	ENSG00000126603	0.7	0.000649924	0.000997409	GLIS family zinc finger 2 [Source:HGNC Symbol;Acc:HGNC:29450]
PPP1R32	ENSG00000162148	0.7	0.000649924	0.000997409	protein phosphatase 1 regulatory subunit 32 [Source:HGNC Symbol;Acc:HGNC:28869]
KDM7A-DT	ENSG00000260231	0.8	0.000675271	0.00101619	KDM7A divergent transcript [Source:HGNC Symbol;Acc:HGNC:48959]
N4BP2L1	ENSG00000139597	0.8	0.000675271	0.00101619	NEDD4 binding protein 2 like 1 [Source:HGNC Symbol;Acc:HGNC:25037]
CD83	ENSG00000112149	0.7	0.000701451	0.00102571	CD83 molecule [Source:HGNC Symbol;Acc:HGNC:1703]
TMEM236	ENSG00000148483	0.7	0.000701451	0.00102571	transmembrane protein 236 [Source:HGNC Symbol;Acc:HGNC:23473]
NCF2	ENSG00000116701	0.8	0.000701451	0.00102571	neutrophil cytosolic factor 2 [Source:HGNC Symbol;Acc:HGNC:7661]
ZNF778	ENSG00000170100	0.6	0.000728485	0.00103592	zinc finger protein 778 [Source:HGNC Symbol;Acc:HGNC:26479]
DNAH10	ENSG00000197653	0.7	0.000728485	0.00103592	dynein axonemal heavy chain 10 [Source:HGNC Symbol;Acc:HGNC:2941]
PNPLA2	ENSG00000177666	0.8	0.000728485	0.00103592	patatin like phospholipase domain containing 2 [Source:HGNC Symbol;Acc:HGNC:30802]
SNX7	ENSG00000162627	-0.7	0.000756395	0.00105623	sorting nexin 7 [Source:HGNC Symbol;Acc:HGNC:14971]
TRIM14	ENSG00000106785	-0.7	0.000785205	0.00105832	tripartite motif containing 14 [Source:HGNC Symbol;Acc:HGNC:16283]
CDK5R1	ENSG00000176749	0.7	0.000785205	0.00105832	cyclin dependent kinase 5 regulatory subunit 1 [Source:HGNC Symbol;Acc:HGNC:1775]
HERPUD1	ENSG00000051108	0.7	0.000785205	0.00105832	homocysteine inducible ER protein with ubiquitin like domain 1 [Source:HGNC Symbol;Acc:HGNC:13744]
PIEZO1	ENSG00000103335	0.7	0.000814937	0.00107047	piezo type mechanosensitive ion channel component 1 [Source:HGNC Symbol;Acc:HGNC:28993]
SRGAP3	ENSG00000196220	0.8	0.000814937	0.00107047	SLIT-ROBO Rho GTPase activating protein 3 [Source:HGNC Symbol;Acc:HGNC:19744]
VXN	ENSG00000169085	0.8	0.000814937	0.00107047	vexin [Source:HGNC Symbol;Acc:HGNC:28498]
SHFL	ENSG00000130813	-0.7	0.000877265	0.00113313	shiftless antiviral inhibitor of ribosomal frameshifting [Source:HGNC Symbol;Acc:HGNC:25649]
ADCY10	ENSG00000143199	0.7	0.000877265	0.00113313	adenylate cyclase 10 [Source:HGNC Symbol;Acc:HGNC:21285]
MAP2K3	ENSG00000034152	0.6	0.000909909	0.00116559	mitogen-activated protein kinase kinase 3 [Source:HGNC Symbol;Acc:HGNC:6843]
PROB1	ENSG00000228672	-0.6	0.000943573	0.00118905	proline rich basic protein 1 [Source:HGNC Symbol;Acc:HGNC:41906]
ERO1B	ENSG00000086619	0.7	0.000943573	0.00118905	endoplasmic reticulum oxidoreductase 1 beta [Source:HGNC Symbol;Acc:HGNC:14355]
NBPF12	ENSG00000268043	0.6	0.000978282	0.00121307	NBPF member 12 [Source:HGNC Symbol;Acc:HGNC:24297]
WDR78	ENSG00000152763	0.7	0.000978282	0.00121307	WD repeat domain 78 [Source:HGNC Symbol;Acc:HGNC:26252]
PNP	ENSG00000198805	0.6	0.00101406	0.00123763	purine nucleoside phosphorylase [Source:HGNC Symbol;Acc:HGNC:7892]
ZBED9	ENSG00000232040	0.7	0.00101406	0.00123763	zinc finger BED-type containing 9 [Source:HGNC Symbol;Acc:HGNC:13851]
LRRC66	ENSG00000188993	0.6	0.00105094	0.00125304	leucine rich repeat containing 66 [Source:HGNC Symbol;Acc:HGNC:34299]
KDSR	ENSG00000119537	0.7	0.00105094	0.00125304	3-ketodihydrosphingosine reductase [Source:HGNC Symbol;Acc:HGNC:4021]
MAP3K8	ENSG00000107968	0.8	0.00105094	0.00125304	mitogen-activated protein kinase kinase kinase 8 [Source:HGNC Symbol;Acc:HGNC:6860]
EAF1	ENSG00000144597	0.7	0.00108894	0.00128844	ELL associated factor 1 [Source:HGNC Symbol;Acc:HGNC:20907]
LRRC56	ENSG00000161328	0.6	0.0011281	0.00130489	leucine rich repeat containing 56 [Source:HGNC Symbol;Acc:HGNC:25430]
CIART	ENSG00000159208	0.7	0.0011281	0.00130489	circadian associated repressor of transcription [Source:HGNC Symbol;Acc:HGNC:25200]
CLN5	ENSG00000102805	0.7	0.00116843	0.00131237	CLN5 intracellular trafficking protein [Source:HGNC Symbol;Acc:HGNC:2076]
EGR2	ENSG00000122877	0.7	0.00116843	0.00131237	early growth response 2 [Source:HGNC Symbol;Acc:HGNC:3239]
RAPGEF2	ENSG00000109756	0.7	0.00116843	0.00131237	Rap guanine nucleotide exchange factor 2 [Source:HGNC Symbol;Acc:HGNC:16854]
TRIM39	ENSG00000204599	0.7	0.00116843	0.00131237	tripartite motif containing 39 [Source:HGNC Symbol;Acc:HGNC:10065]
TMEM232	ENSG00000186952	0.7	0.00120997	0.00134925	transmembrane protein 232 [Source:HGNC Symbol;Acc:HGNC:37270]
PARP12	ENSG00000059378	-0.7	0.00129679	0.00138623	poly(ADP-ribose) polymerase family member 12 [Source:HGNC Symbol;Acc:HGNC:21919]
ZNF583	ENSG00000198440	0.6	0.00129679	0.00138623	zinc finger protein 583 [Source:HGNC Symbol;Acc:HGNC:26427]
CACHD1	ENSG00000158966	0.7	0.00129679	0.00138623	cache domain containing 1 [Source:HGNC Symbol;Acc:HGNC:29314]
RCAN1	ENSG00000159200	0.7	0.00129679	0.00138623	regulator of calcineurin 1 [Source:HGNC Symbol;Acc:HGNC:3040]
ZFYVE1	ENSG00000165861	0.7	0.00125275	0.00138623	zinc finger FYVE-type containing 1 [Source:HGNC Symbol;Acc:HGNC:13180]
ZNF610	ENSG00000167554	0.8	0.00129679	0.00138623	zinc finger protein 610 [Source:HGNC Symbol;Acc:HGNC:26687]
SLC7A7	ENSG00000155465	0.7	0.00134213	0.00140561	solute carrier family 7 member 7 [Source:HGNC Symbol;Acc:HGNC:11065]
PRDM6	ENSG00000061455	0.8	0.00134213	0.00140561	PR/SET domain 6 [Source:HGNC Symbol;Acc:HGNC:9350]
SEL1L	ENSG00000071537	0.8	0.00134213	0.00140561	SEL1L adaptor subunit of ERAD E3 ubiquitin ligase [Source:HGNC Symbol;Acc:HGNC:10717]
AKT1	ENSG00000142208	-0.6	0.00138879	0.00144472	AKT serine/threonine kinase 1 [Source:HGNC Symbol;Acc:HGNC:391]
RNF43	ENSG00000108375	0.6	0.00143681	0.00148471	ring finger protein 43 [Source:HGNC Symbol;Acc:HGNC:18505]
RRAD	ENSG00000166592	0.8	0.00153705	0.00157777	RRAD, Ras related glycolysis inhibitor and calcium channel regulator [Source:HGNC Symbol;Acc:HGNC:10446]
TNFRSF10B	ENSG00000120889	0.6	0.00164309	0.00165376	TNF receptor superfamily member 10b [Source:HGNC Symbol;Acc:HGNC:11905]
SMAD7	ENSG00000101665	0.7	0.00164309	0.00165376	SMAD family member 7 [Source:HGNC Symbol;Acc:HGNC:6773]
AZIN1-AS1	ENSG00000253320	0.9	0.00169837	0.00169837	AZIN1 antisense RNA 1 [Source:HGNC Symbol;Acc:HGNC:51558]
